# Supplementary material for: rac-2-Bromo-3-eth­oxy-1,3-bis­(4-methoxy­phen­yl)propan-1-one
Source: Acta Crystallogr Sect E Struct Rep Online. 2008 Dec 3;65(Pt 1):o19. doi: 10.1107/S1600536808039238 (PMC2967939; doi:10.1107/S1600536808039238)
Supplement: Supplementary file 1 [file e-65-00o19-sup1.cif]

##############################################################################
###                                                                        ###
###        Electronic paper (Acta Crystallographica Section E)             ###
###                                                                        ###
##############################################################################
#                                                                            #
# This CIF contains the data in a paper accepted for publication in Acta     #
# Crystallographica Section E. It conforms to the requirements of Notes      #
# for Authors for Section E, and has been peer reviewed under the auspices   #
# of the IUCr Commission on Journals.                                        #
#                                                                            #
# Full details of the Crystallographic Information File format               #
# are given in the paper "The Crystallographic Information File (CIF):       #
# a New Standard Archive File for Crystallography" by S. R. Hall, F. H.      #
# Allen and I. D. Brown [Acta Cryst. (1991), A47, 655-685].                  #
#                                                                            #
# The current version of the core CIF dictionary is obtainable from          #
# ftp://ftp.iucr.org/pub/cif_core.dic. The current version number is 2.4.    #
#                                                                            #
# Software is freely available for graphical display of the structure(s) in  #
# this CIF.  For information consult the CIF home page http://www.iucr.org/  #
# cif/home.html                                                              #
#                                                                            #
# This file may be used for bona fide research purposes within the           #
# scientific community so long as proper attribution is given to the journal # 
# article from which it was obtained.                                        #
#                                                                            #
##############################################################################
                                             
data_global
_audit_creation_method     'form.cif (version 2.0)'
_journal_data_validation_number     ?
_journal_date_recd_electronic     2008-11-17
_journal_date_accepted     2008-11-21
_journal_name_full     'Acta Crystallographica, Section E'
_journal_year     2009
_journal_volume     65
_journal_issue      1
_journal_page_first     o19
_journal_page_last     o19
_journal_paper_category     QO
_journal_coeditor_code     DN2408
_publ_contact_author_name     'Hoong-Kun Fun'
_publ_contact_author_address
;
      X-ray Crystallography Unit
      School of Physics
      Universiti Sains Malaysia
      11800 USM, Penang
      MALAYSIA
;
_publ_contact_author_email     'hkfun@usm.my'
_publ_contact_author_fax     '604 6579150'
_publ_contact_author_phone     '604 6533652'
_publ_section_title
;
<i>rac</i>-2-Bromo-3-ethoxy-1,3-bis(4-methoxyphenyl)propan-1-one
;
loop_
    _publ_author_name
    _publ_author_footnote
    _publ_author_address
    'Hoong-Kun Fun' .
;     X-ray Crystallography Unit
      School of Physics
      Universiti Sains Malaysia
      11800 USM, Penang
      Malaysia
;
    'Samuel Robinson Jebas'
;
      Permanent address: Department of Physics,
      Karunya University,
      Karunya Nagar,
      Coimbatore 641 114,
      India.
;
;
      X-ray Crystallography Unit
      School of Physics
      Universiti Sains Malaysia
      11800 USM, Penang
      Malaysia
;
    'Jyothi N. Rao' .
;
       Department of Studies in Chemistry,
       Mangalore University,
       Mangalagangotri,
       Mangalore 574 199,
       India
;
    'Kalluraya, B.' .
;
        Department of Studies in Chemistry,
        Mangalore University,
 Mangalagangotri,
        Mangalore 574 199,
        India
;
data_I
_audit_creation_method     SHELXL-97
_chemical_name_systematic
;
rac-2-Bromo-3-ethoxy-1,3-bis(4-methoxyphenyl)propan-1-one
;
_chemical_name_common     ?
_chemical_formula_moiety     'C19 H21 Br O4'
_chemical_formula_sum     'C19 H21 Br O4'
_chemical_formula_iupac     'C19 H21 Br O4'
_chemical_formula_weight     393.27
_chemical_melting_point     ?
_symmetry_cell_setting     'Monoclinic'
_symmetry_space_group_name_H-M     'P 21/c'
_symmetry_space_group_name_Hall     '-P 2ybc'
loop_
    _symmetry_equiv_pos_as_xyz
    'x, y, z'
    '-x, y+1/2, -z+1/2'
    '-x, -y, -z'
    'x, 1/2-Y, 1/2+Z'
_cell_length_a     12.2734(10)
_cell_length_b     15.3432(12)
_cell_length_c     10.4381(8)
_cell_angle_alpha     90.00
_cell_angle_beta     114.399(4)
_cell_angle_gamma     90.00
_cell_volume     1790.1(3)
_cell_formula_units_Z     4
_cell_measurement_reflns_used     9847
_cell_measurement_theta_min     2.25
_cell_measurement_theta_max     35.85
_cell_measurement_temperature     100.00(10)
_exptl_crystal_description     'block'
_exptl_crystal_colour     'colourless'
_exptl_crystal_size_max     0.55
_exptl_crystal_size_mid     0.38
_exptl_crystal_size_min     0.19
_exptl_crystal_density_diffrn     1.459
_exptl_crystal_density_meas     ?
_exptl_crystal_density_method     'not measured'
_exptl_crystal_F_000     808
_exptl_absorpt_coefficient_mu     2.315
_exptl_absorpt_correction_type     multi-scan
_exptl_absorpt_process_details     '(SADABS; Bruker, 2005)'
_exptl_absorpt_correction_T_min     0.351
_exptl_absorpt_correction_T_max     0.644
_exptl_special_details
;
The data was collected with the Oxford Cyrosystem Cobra low-temperature
attachment.
;
_diffrn_ambient_temperature     100.00(10)
_diffrn_radiation_type     MoK\a
_diffrn_radiation_wavelength     0.71073
_diffrn_radiation_source     'fine-focus sealed tube'
_diffrn_radiation_monochromator     graphite
_diffrn_measurement_device_type     'Bruker SMART APEXII CCD area-detector'
_diffrn_measurement_method     '\f and \w'
_diffrn_detector_area_resol_mean     .
_diffrn_reflns_number     22919
_diffrn_reflns_av_R_equivalents     0.0455
_diffrn_reflns_av_sigmaI/netI     0.0399
_diffrn_reflns_theta_min     1.82
_diffrn_reflns_theta_max     30.00
_diffrn_reflns_theta_full     30.00
_diffrn_measured_fraction_theta_max     1.000
_diffrn_measured_fraction_theta_full     1.000
_diffrn_reflns_limit_h_min     -17
_diffrn_reflns_limit_h_max     17
_diffrn_reflns_limit_k_min     -21
_diffrn_reflns_limit_k_max     19
_diffrn_reflns_limit_l_min     -14
_diffrn_reflns_limit_l_max     14
_diffrn_standards_number     0
_diffrn_standards_interval_count     .
_diffrn_standards_interval_time     .
_diffrn_standards_decay_%     ?
_refine_special_details
;
Refinement of <i>F</i>^2^ against ALL reflections. The weighted <i>R</i>-factor
<i>wR</i> and goodness of fit <i>S</i> are based on <i>F</i>^2^, conventional
<i>R</i>-factors <i>R</i> are based on <i>F</i>, with <i>F</i> set to zero for
negative <i>F</i>^2^. The threshold expression of <i>F</i>^2^ >
\s(<i>F</i>^2^) is used only for calculating <i>R</i>-factors(gt) <i>etc</i>.
and is not relevant to the choice of reflections for refinement.
<i>R</i>-factors based on <i>F</i>^2^ are statistically about twice as large
as those based on <i>F</i>, and <i>R</i>- factors based on ALL data will be
even larger.
;
_reflns_number_total     5229
_reflns_number_gt     4345
_reflns_threshold_expression     I>2\s(I)
_refine_ls_structure_factor_coef     Fsqd
_refine_ls_matrix_type     full
_refine_ls_R_factor_all     0.0467
_refine_ls_R_factor_gt     0.0362
_refine_ls_wR_factor_gt     0.0977
_refine_ls_wR_factor_ref     0.1031
_refine_ls_goodness_of_fit_ref     1.091
_refine_ls_restrained_S_all     1.091
_refine_ls_number_reflns     5229
_refine_ls_number_parameters     219
_refine_ls_number_restraints     0
_refine_ls_hydrogen_treatment     constr
_refine_ls_weighting_scheme     calc
_refine_ls_weighting_details
         'calc w=1/[\s^2^(Fo^2^)+(0.0572P)^2^+0.6245P] where P=(Fo^2^+2Fc^2^)/3'
_atom_sites_solution_hydrogens     geom
_atom_sites_solution_primary     direct
_atom_sites_solution_secondary     difmap
_refine_ls_shift/su_max     0.001
_refine_ls_shift/su_mean     0.000
_refine_diff_density_max     1.147
_refine_diff_density_min     -1.209
_refine_ls_extinction_method     none
_refine_ls_extinction_coef     ?
loop_
    _atom_type_symbol
    _atom_type_description
    _atom_type_scat_dispersion_real
    _atom_type_scat_dispersion_imag
    _atom_type_scat_source
    'C' 'C' 0.0033 0.0016
                         'International Tables Vol C Tables 4.2.6.8 and 6.1.1.4'
    'H' 'H' 0.0000 0.0000
                         'International Tables Vol C Tables 4.2.6.8 and 6.1.1.4'
    'O' 'O' 0.0106 0.0060
                         'International Tables Vol C Tables 4.2.6.8 and 6.1.1.4'
    'Br' 'Br' -0.2901 2.4595
                         'International Tables Vol C Tables 4.2.6.8 and 6.1.1.4'
_computing_data_collection     'APEX2 (Bruker, 2005)'
_computing_cell_refinement     'APEX2 (Bruker, 2005)'
_computing_data_reduction     'SAINT (Bruker, 2005)'
_computing_structure_solution     'SHELXTL (Sheldrick, 2008)'
_computing_structure_refinement     'SHELXTL (Sheldrick, 2008)'
_computing_molecular_graphics     'SHELXTL (Sheldrick, 2008)'
_computing_publication_material
;
SHELXTL (Sheldrick, 2008) and PLATON (Spek, 2003)
;
loop_
    _atom_site_type_symbol
    _atom_site_label
    _atom_site_fract_x
    _atom_site_fract_y
    _atom_site_fract_z
    _atom_site_U_iso_or_equiv
    _atom_site_adp_type
    _atom_site_calc_flag
    _atom_site_refinement_flags
    _atom_site_occupancy
    _atom_site_disorder_assembly
    _atom_site_disorder_group
    Br Br1 0.141463(16) 0.307078(13) 0.897910(19) 0.01800(8) Uani d . 1 . .
    O O1 -0.43693(13) 0.28784(11) 0.57932(16) 0.0269(3) Uani d . 1 . .
    O O2 0.59815(14) 0.61005(11) 1.23343(17) 0.0280(3) Uani d . 1 . .
    O O3 -0.01580(12) 0.41258(9) 1.14119(14) 0.0178(3) Uani d . 1 . .
    O O4 0.23341(13) 0.32415(10) 1.25655(16) 0.0242(3) Uani d . 1 . .
    C C1 -0.18733(17) 0.26157(13) 0.9281(2) 0.0188(4) Uani d . 1 . .
    H H1A -0.1636 0.2263 1.0075 0.023 Uiso calc R 1 . .
    C C2 -0.29744(18) 0.24568(14) 0.8159(2) 0.0215(4) Uani d . 1 . .
    H H2A -0.3469 0.2013 0.8213 0.026 Uiso calc R 1 . .
    C C3 -0.33187(17) 0.29711(13) 0.6964(2) 0.0198(4) Uani d . 1 . .
    C C4 -0.25693(17) 0.36403(14) 0.6904(2) 0.0196(4) Uani d . 1 . .
    H H4A -0.2796 0.3980 0.6097 0.024 Uiso calc R 1 . .
    C C5 -0.14917(17) 0.38024(13) 0.8036(2) 0.0173(4) Uani d . 1 . .
    H H5A -0.1010 0.4259 0.7992 0.021 Uiso calc R 1 . .
    C C6 -0.11204(17) 0.32845(13) 0.9248(2) 0.0156(4) Uani d . 1 . .
    C C7 0.00122(16) 0.34564(13) 1.05432(19) 0.0153(4) Uani d . 1 . .
    H H7A 0.0254 0.2917 1.1093 0.018 Uiso calc R 1 . .
    C C8 0.10736(16) 0.38049(13) 1.03024(19) 0.0156(4) Uani d . 1 . .
    H H8A 0.0916 0.4404 0.9950 0.019 Uiso calc R 1 . .
    C C9 0.22347(17) 0.37698(13) 1.16527(19) 0.0168(4) Uani d . 1 . .
    C C10 0.32249(16) 0.43701(12) 1.17987(19) 0.0156(4) Uani d . 1 . .
    C C11 0.31634(18) 0.49576(14) 1.0753(2) 0.0207(4) Uani d . 1 . .
    H H11A 0.2487 0.4969 0.9906 0.025 Uiso calc R 1 . .
    C C12 0.40986(19) 0.55249(15) 1.0964(2) 0.0244(4) Uani d . 1 . .
    H H12A 0.4046 0.5917 1.0261 0.029 Uiso calc R 1 . .
    C C13 0.51188(18) 0.55101(14) 1.2228(2) 0.0214(4) Uani d . 1 . .
    C C14 0.51982(18) 0.49233(14) 1.3275(2) 0.0215(4) Uani d . 1 . .
    H H14A 0.5877 0.4910 1.4119 0.026 Uiso calc R 1 . .
    C C15 0.42559(17) 0.43567(13) 1.3052(2) 0.0194(4) Uani d . 1 . .
    H H15A 0.4313 0.3961 1.3751 0.023 Uiso calc R 1 . .
    C C16 0.7050(2) 0.61116(17) 1.3607(3) 0.0305(5) Uani d . 1 . .
    H H16A 0.7593 0.6538 1.3532 0.046 Uiso calc R 1 . .
    H H16B 0.7420 0.5547 1.3762 0.046 Uiso calc R 1 . .
    H H16C 0.6855 0.6257 1.4382 0.046 Uiso calc R 1 . .
    C C17 -0.52119(18) 0.22532(17) 0.5863(2) 0.0286(5) Uani d . 1 . .
    H H17A -0.5905 0.2245 0.4983 0.043 Uiso calc R 1 . .
    H H17B -0.5444 0.2410 0.6605 0.043 Uiso calc R 1 . .
    H H17C -0.4850 0.1686 0.6046 0.043 Uiso calc R 1 . .
    C C18 -0.07984(19) 0.38291(14) 1.2207(2) 0.0210(4) Uani d . 1 . .
    H H18A -0.0499 0.3265 1.2623 0.025 Uiso calc R 1 . .
    H H18B -0.1643 0.3773 1.1602 0.025 Uiso calc R 1 . .
    C C19 -0.0613(3) 0.44917(18) 1.3337(3) 0.0375(6) Uani d . 1 . .
    H H19A -0.1025 0.4308 1.3898 0.056 Uiso calc R 1 . .
    H H19B -0.0923 0.5045 1.2913 0.056 Uiso calc R 1 . .
    H H19C 0.0226 0.4546 1.3923 0.056 Uiso calc R 1 . .
loop_
    _atom_site_aniso_label
    _atom_site_aniso_U_11
    _atom_site_aniso_U_22
    _atom_site_aniso_U_33
    _atom_site_aniso_U_12
    _atom_site_aniso_U_13
    _atom_site_aniso_U_23
    Br1 0.01397(11) 0.02230(13) 0.01772(11) 0.00063(7) 0.00655(8) -0.00428(7)
    O1 0.0155(7) 0.0366(9) 0.0219(8) -0.0060(6) 0.0008(6) -0.0019(6)
    O2 0.0209(7) 0.0318(9) 0.0297(8) -0.0109(7) 0.0088(6) -0.0012(7)
    O3 0.0188(6) 0.0194(7) 0.0179(6) -0.0001(5) 0.0103(5) -0.0021(5)
    O4 0.0190(7) 0.0292(8) 0.0205(7) -0.0047(6) 0.0043(6) 0.0068(6)
    C1 0.0180(9) 0.0186(10) 0.0199(9) -0.0004(7) 0.0080(7) 0.0015(7)
    C2 0.0171(9) 0.0239(11) 0.0244(10) -0.0048(8) 0.0096(8) -0.0017(8)
    C3 0.0128(8) 0.0250(11) 0.0199(9) -0.0007(7) 0.0050(7) -0.0041(7)
    C4 0.0169(8) 0.0239(10) 0.0172(9) 0.0014(8) 0.0061(7) 0.0017(7)
    C5 0.0156(8) 0.0177(9) 0.0200(9) -0.0007(7) 0.0089(7) -0.0003(7)
    C6 0.0136(8) 0.0174(9) 0.0162(8) 0.0007(7) 0.0066(7) -0.0019(7)
    C7 0.0139(8) 0.0160(9) 0.0159(8) 0.0002(7) 0.0060(7) -0.0007(7)
    C8 0.0141(8) 0.0180(9) 0.0150(8) 0.0006(7) 0.0062(7) -0.0017(7)
    C9 0.0144(8) 0.0195(10) 0.0152(8) -0.0004(7) 0.0048(7) -0.0014(7)
    C10 0.0141(8) 0.0175(9) 0.0160(8) -0.0008(7) 0.0069(7) -0.0009(7)
    C11 0.0168(9) 0.0266(11) 0.0166(9) -0.0029(8) 0.0050(7) 0.0020(7)
    C12 0.0217(10) 0.0305(12) 0.0212(10) -0.0057(9) 0.0090(8) 0.0037(8)
    C13 0.0175(9) 0.0241(11) 0.0239(10) -0.0060(8) 0.0097(8) -0.0050(8)
    C14 0.0164(9) 0.0251(11) 0.0183(9) -0.0022(8) 0.0024(7) -0.0016(7)
    C15 0.0181(9) 0.0211(10) 0.0168(9) -0.0009(8) 0.0050(7) 0.0012(7)
    C16 0.0180(10) 0.0336(13) 0.0356(12) -0.0075(9) 0.0067(9) -0.0066(10)
    C17 0.0144(9) 0.0372(13) 0.0320(12) -0.0058(9) 0.0075(9) -0.0100(10)
    C18 0.0234(10) 0.0237(10) 0.0197(9) 0.0043(8) 0.0126(8) 0.0038(7)
    C19 0.0482(15) 0.0422(15) 0.0324(13) -0.0034(12) 0.0272(12) -0.0100(11)
_geom_special_details
;
All e.s.d.'s (except the e.s.d. in the dihedral angle between two l.s. planes)
are estimated using the full covariance matrix. The cell e.s.d.'s are taken
into account individually in the estimation of e.s.d.'s in distances, angles
and torsion angles; correlations between e.s.d.'s in cell parameters are only
used when they are defined by crystal symmetry. An approximate (isotropic)
treatment of cell e.s.d.'s is used for estimating e.s.d.'s involving l.s.
planes.
;
loop_
    _geom_bond_atom_site_label_1
    _geom_bond_atom_site_label_2
    _geom_bond_site_symmetry_2
    _geom_bond_distance
    _geom_bond_publ_flag
    Br1 C8 . 1.9569(18) ?
    O1 C3 . 1.369(2) ?
    O1 C17 . 1.434(3) ?
    O2 C13 . 1.363(2) ?
    O2 C16 . 1.431(3) ?
    O3 C18 . 1.433(2) ?
    O3 C7 . 1.441(2) ?
    O4 C9 . 1.218(2) ?
    C1 C6 . 1.391(3) ?
    C1 C2 . 1.396(3) ?
    C1 H1A . 0.9300 ?
    C2 C3 . 1.387(3) ?
    C2 H2A . 0.9300 ?
    C3 C4 . 1.397(3) ?
    C4 C5 . 1.384(3) ?
    C4 H4A . 0.9300 ?
    C5 C6 . 1.401(3) ?
    C5 H5A . 0.9300 ?
    C6 C7 . 1.509(3) ?
    C7 C8 . 1.522(3) ?
    C7 H7A . 0.9800 ?
    C8 C9 . 1.536(3) ?
    C8 H8A . 0.9800 ?
    C9 C10 . 1.482(3) ?
    C10 C11 . 1.393(3) ?
    C10 C15 . 1.395(3) ?
    C11 C12 . 1.384(3) ?
    C11 H11A . 0.9300 ?
    C12 C13 . 1.394(3) ?
    C12 H12A . 0.9300 ?
    C13 C14 . 1.388(3) ?
    C14 C15 . 1.388(3) ?
    C14 H14A . 0.9300 ?
    C15 H15A . 0.9300 ?
    C16 H16A . 0.9600 ?
    C16 H16B . 0.9600 ?
    C16 H16C . 0.9600 ?
    C17 H17A . 0.9600 ?
    C17 H17B . 0.9600 ?
    C17 H17C . 0.9600 ?
    C18 C19 . 1.502(3) ?
    C18 H18A . 0.9700 ?
    C18 H18B . 0.9700 ?
    C19 H19A . 0.9600 ?
    C19 H19B . 0.9600 ?
    C19 H19C . 0.9600 ?
loop_
    _geom_contact_atom_site_label_1
    _geom_contact_atom_site_label_2
    _geom_contact_distance
    _geom_contact_site_symmetry_1
    _geom_contact_site_symmetry_2
    _geom_contact_publ_flag
    Br1 O4 2.9800(16) 1_555 4_554 n
loop_
    _geom_angle_atom_site_label_1
    _geom_angle_atom_site_label_2
    _geom_angle_atom_site_label_3
    _geom_angle_site_symmetry_1
    _geom_angle_site_symmetry_3
    _geom_angle
    _geom_angle_publ_flag
    C3 O1 C17 . . 117.21(17) ?
    C13 O2 C16 . . 117.85(18) ?
    C18 O3 C7 . . 113.25(15) ?
    C6 C1 C2 . . 122.07(18) ?
    C6 C1 H1A . . 119.0 ?
    C2 C1 H1A . . 119.0 ?
    C3 C2 C1 . . 119.00(19) ?
    C3 C2 H2A . . 120.5 ?
    C1 C2 H2A . . 120.5 ?
    O1 C3 C2 . . 124.66(19) ?
    O1 C3 C4 . . 115.54(18) ?
    C2 C3 C4 . . 119.81(18) ?
    C5 C4 C3 . . 120.56(18) ?
    C5 C4 H4A . . 119.7 ?
    C3 C4 H4A . . 119.7 ?
    C4 C5 C6 . . 120.57(18) ?
    C4 C5 H5A . . 119.7 ?
    C6 C5 H5A . . 119.7 ?
    C1 C6 C5 . . 117.97(17) ?
    C1 C6 C7 . . 118.85(17) ?
    C5 C6 C7 . . 123.05(17) ?
    O3 C7 C6 . . 111.65(15) ?
    O3 C7 C8 . . 102.12(14) ?
    C6 C7 C8 . . 116.62(15) ?
    O3 C7 H7A . . 108.7 ?
    C6 C7 H7A . . 108.7 ?
    C8 C7 H7A . . 108.7 ?
    C7 C8 C9 . . 111.65(15) ?
    C7 C8 Br1 . . 111.20(13) ?
    C9 C8 Br1 . . 103.86(12) ?
    C7 C8 H8A . . 110.0 ?
    C9 C8 H8A . . 110.0 ?
    Br1 C8 H8A . . 110.0 ?
    O4 C9 C10 . . 121.35(17) ?
    O4 C9 C8 . . 119.74(18) ?
    C10 C9 C8 . . 118.89(16) ?
    C11 C10 C15 . . 118.61(18) ?
    C11 C10 C9 . . 123.01(17) ?
    C15 C10 C9 . . 118.36(17) ?
    C12 C11 C10 . . 120.63(19) ?
    C12 C11 H11A . . 119.7 ?
    C10 C11 H11A . . 119.7 ?
    C11 C12 C13 . . 120.13(19) ?
    C11 C12 H12A . . 119.9 ?
    C13 C12 H12A . . 119.9 ?
    O2 C13 C14 . . 124.58(19) ?
    O2 C13 C12 . . 115.48(19) ?
    C14 C13 C12 . . 119.94(19) ?
    C15 C14 C13 . . 119.47(18) ?
    C15 C14 H14A . . 120.3 ?
    C13 C14 H14A . . 120.3 ?
    C14 C15 C10 . . 121.22(18) ?
    C14 C15 H15A . . 119.4 ?
    C10 C15 H15A . . 119.4 ?
    O2 C16 H16A . . 109.5 ?
    O2 C16 H16B . . 109.5 ?
    H16A C16 H16B . . 109.5 ?
    O2 C16 H16C . . 109.5 ?
    H16A C16 H16C . . 109.5 ?
    H16B C16 H16C . . 109.5 ?
    O1 C17 H17A . . 109.5 ?
    O1 C17 H17B . . 109.5 ?
    H17A C17 H17B . . 109.5 ?
    O1 C17 H17C . . 109.5 ?
    H17A C17 H17C . . 109.5 ?
    H17B C17 H17C . . 109.5 ?
    O3 C18 C19 . . 107.37(18) ?
    O3 C18 H18A . . 110.2 ?
    C19 C18 H18A . . 110.2 ?
    O3 C18 H18B . . 110.2 ?
    C19 C18 H18B . . 110.2 ?
    H18A C18 H18B . . 108.5 ?
    C18 C19 H19A . . 109.5 ?
    C18 C19 H19B . . 109.5 ?
    H19A C19 H19B . . 109.5 ?
    C18 C19 H19C . . 109.5 ?
    H19A C19 H19C . . 109.5 ?
    H19B C19 H19C . . 109.5 ?
loop_
    _geom_torsion_atom_site_label_1
    _geom_torsion_atom_site_label_2
    _geom_torsion_atom_site_label_3
    _geom_torsion_atom_site_label_4
    _geom_torsion_site_symmetry_1
    _geom_torsion_site_symmetry_2
    _geom_torsion_site_symmetry_3
    _geom_torsion_site_symmetry_4
    _geom_torsion
    _geom_torsion_publ_flag
    C6 C1 C2 C3 . . . . 1.2(3) ?
    C17 O1 C3 C2 . . . . 5.5(3) ?
    C17 O1 C3 C4 . . . . -174.36(19) ?
    C1 C2 C3 O1 . . . . 179.59(19) ?
    C1 C2 C3 C4 . . . . -0.5(3) ?
    O1 C3 C4 C5 . . . . 179.04(18) ?
    C2 C3 C4 C5 . . . . -0.9(3) ?
    C3 C4 C5 C6 . . . . 1.6(3) ?
    C2 C1 C6 C5 . . . . -0.5(3) ?
    C2 C1 C6 C7 . . . . 175.54(18) ?
    C4 C5 C6 C1 . . . . -0.9(3) ?
    C4 C5 C6 C7 . . . . -176.77(18) ?
    C18 O3 C7 C6 . . . . 76.10(19) ?
    C18 O3 C7 C8 . . . . -158.56(15) ?
    C1 C6 C7 O3 . . . . -94.3(2) ?
    C5 C6 C7 O3 . . . . 81.5(2) ?
    C1 C6 C7 C8 . . . . 148.80(18) ?
    C5 C6 C7 C8 . . . . -35.3(3) ?
    O3 C7 C8 C9 . . . . 70.12(18) ?
    C6 C7 C8 C9 . . . . -167.90(16) ?
    O3 C7 C8 Br1 . . . . -174.39(11) ?
    C6 C7 C8 Br1 . . . . -52.41(19) ?
    C7 C8 C9 O4 . . . . 25.2(3) ?
    Br1 C8 C9 O4 . . . . -94.68(19) ?
    C7 C8 C9 C10 . . . . -156.22(17) ?
    Br1 C8 C9 C10 . . . . 83.87(18) ?
    O4 C9 C10 C11 . . . . 177.2(2) ?
    C8 C9 C10 C11 . . . . -1.3(3) ?
    O4 C9 C10 C15 . . . . -4.0(3) ?
    C8 C9 C10 C15 . . . . 177.47(17) ?
    C15 C10 C11 C12 . . . . -1.0(3) ?
    C9 C10 C11 C12 . . . . 177.7(2) ?
    C10 C11 C12 C13 . . . . 0.4(3) ?
    C16 O2 C13 C14 . . . . 0.7(3) ?
    C16 O2 C13 C12 . . . . -179.8(2) ?
    C11 C12 C13 O2 . . . . -179.4(2) ?
    C11 C12 C13 C14 . . . . 0.2(3) ?
    O2 C13 C14 C15 . . . . 179.4(2) ?
    C12 C13 C14 C15 . . . . -0.1(3) ?
    C13 C14 C15 C10 . . . . -0.5(3) ?
    C11 C10 C15 C14 . . . . 1.1(3) ?
    C9 C10 C15 C14 . . . . -177.72(19) ?
    C7 O3 C18 C19 . . . . 164.38(17) ?
