# Supplementary material for: rac-2-Bromo-3-eth­oxy-1,3-bis­(4-methoxy­phen­yl)propan-1-one
Source: Acta Crystallogr Sect E Struct Rep Online. 2008 Dec 3;65(Pt 1):o19. doi: 10.1107/S1600536808039238 (PMC2967939; doi:10.1107/S1600536808039238)
Supplement: Supplementary file 2 [file e-65-00o19-Isup2.hkl]

#
# h,k,l, Fc-squared, Fo-squared, sigma(Fo-squared) and status flag
#
data_I
_shelx_title ' jr4m in P2(1)/c  (100K)'
_shelx_refln_list_code          4
_shelx_F_calc_maximum      192.12
_exptl_crystal_F_000       808.00
_reflns_d_resolution_high  0.7107
 
loop_
 _symmetry_equiv_pos_as_xyz
 'x, y, z'
 '-x, y+1/2, -z+1/2'
 '-x, -y, -z'
 'x, -y-1/2, z-1/2'
 
_cell_length_a    12.2734
_cell_length_b    15.3432
_cell_length_c    10.4381
_cell_angle_alpha  90.000
_cell_angle_beta  114.399
_cell_angle_gamma  90.000
 
_shelx_F_squared_multiplier     1.000
 
loop_
 _refln_index_h
 _refln_index_k
 _refln_index_l
 _refln_F_squared_calc
 _refln_F_squared_meas
 _refln_F_squared_sigma
 _refln_observed_status
   1   0   0     1735.01     1650.89     62.14 o
   2   0   0      180.54      150.79      5.84 o
   3   0   0     8832.33     8839.21    229.64 o
   4   0   0     3142.81     2841.82     64.58 o
   5   0   0     1859.65     1879.82     43.51 o
   6   0   0     1663.80     1609.64     38.01 o
   7   0   0    12283.62    12211.98    304.24 o
   8   0   0     2407.81     2298.86     60.29 o
   9   0   0      319.94      284.70     11.98 o
  10   0   0      451.33      482.98     17.01 o
  11   0   0     5636.30     5527.28    232.92 o
  12   0   0      106.30      108.39     16.80 o
  13   0   0      945.38      916.81     41.88 o
  14   0   0     1414.09     1364.35     58.55 o
  15   0   0      540.82      545.37     44.70 o
   1   1   0     3420.97     3612.82     96.01 o
   2   1   0     6503.87     6780.79    151.81 o
   3   1   0      218.38      216.46      5.47 o
   4   1   0     4225.48     4212.40     71.77 o
   5   1   0     4506.65     4204.97     67.17 o
   6   1   0     2772.09     2591.92     42.92 o
   7   1   0      953.64      979.03     18.87 o
   8   1   0     1192.73     1130.92     21.00 o
   9   1   0     5419.17     5186.99     89.90 o
  10   1   0     1065.40     1078.44     22.61 o
  11   1   0        9.90       -2.40      6.94 o
  12   1   0     4717.75     4476.38    109.73 o
  13   1   0      950.91      891.98     31.21 o
  14   1   0       20.50        8.75     12.23 o
  15   1   0      913.96      905.46     36.02 o
   0   2   0     8067.85     7749.85    352.67 o
   1   2   0     5399.33     5572.85    166.80 o
   2   2   0     5989.43     6404.78    128.11 o
   3   2   0    12115.23    13044.54    233.73 o
   4   2   0     4191.68     4380.91     84.59 o
   5   2   0       27.23       18.91      2.38 o
   6   2   0     1593.74     1584.03     28.30 o
   7   2   0     4380.73     4443.69     76.94 o
   8   2   0     1166.00     1078.58     20.98 o
   9   2   0       83.16       89.47      5.59 o
  10   2   0     2522.09     2389.08     43.41 o
  11   2   0      457.46      446.31     15.00 o
  12   2   0      487.13      492.80     23.56 o
  13   2   0      226.67      217.20     14.62 o
  14   2   0      858.47      854.62     29.39 o
  15   2   0      217.40      211.07     16.93 o
   1   3   0     1312.90     1307.31     27.53 o
   2   3   0    19168.96    19825.53    450.32 o
   3   3   0     2012.27     2097.99     43.92 o
   4   3   0       15.96       12.26      1.51 o
   5   3   0      550.58      479.75     13.41 o
   6   3   0       80.47       66.48      4.34 o
   7   3   0      115.27      120.73      6.14 o
   8   3   0     1044.46     1000.00     19.86 o
   9   3   0     5121.62     4969.21     86.62 o
  10   3   0       20.17       20.99      6.09 o
  11   3   0      234.62      228.89     10.98 o
  12   3   0      746.48      739.51     26.82 o
  13   3   0      119.13      112.75     13.10 o
  14   3   0        3.76      -14.49     12.21 o
  15   3   0      495.68      517.13     23.11 o
   0   4   0     1208.79     1325.13     47.41 o
   1   4   0     9171.12     9839.34    184.79 o
   2   4   0      361.46      364.27      7.46 o
   3   4   0     1253.25     1292.82     32.29 o
   4   4   0        4.51        1.71      1.92 o
   5   4   0     1116.27     1158.55     37.06 o
   6   4   0     2320.77     2492.94     47.05 o
   7   4   0       31.16       52.05      4.24 o
   8   4   0     1074.83     1041.33     25.96 o
   9   4   0      124.48      120.21      7.21 o
  10   4   0      118.25      123.33      7.55 o
  11   4   0       88.32       92.16      9.10 o
  12   4   0       75.00       69.76      9.51 o
  13   4   0       59.28       37.80     10.21 o
  14   4   0        3.00        9.27     12.63 o
  15   4   0       11.94        1.01     13.50 o
   1   5   0     2579.26     2842.43     54.07 o
   2   5   0      575.13      602.16     10.64 o
   3   5   0       12.67       24.88      2.28 o
   4   5   0      377.71      411.27     12.21 o
   5   5   0       13.88        4.45      2.14 o
   6   5   0      312.87      341.07     10.39 o
   7   5   0       22.36       25.63      4.38 o
   8   5   0      533.83      535.86     15.29 o
   9   5   0       46.66       44.91      6.24 o
  10   5   0      242.89      235.29     10.21 o
  11   5   0       30.05       24.13      9.74 o
  12   5   0       70.32       80.53     11.08 o
  13   5   0      292.73      264.37     19.94 o
  14   5   0       86.36       88.96     13.57 o
  15   5   0       44.86       29.28     14.19 o
   0   6   0      188.93      176.55      8.71 o
   1   6   0     2572.15     2659.89     49.70 o
   2   6   0     1412.99     1380.32     24.79 o
   3   6   0     3763.59     4056.09     78.33 o
   4   6   0      760.16      763.64     17.01 o
   5   6   0      854.13      892.89     21.91 o
   6   6   0      449.34      559.59     17.30 o
   7   6   0      355.69      338.10     10.03 o
   8   6   0     2546.64     2622.72     50.66 o
   9   6   0      222.05      237.08      9.83 o
  10   6   0     1584.05     1650.76     38.24 o
  11   6   0      752.32      834.24     33.46 o
  12   6   0       29.45       21.85      9.43 o
  13   6   0      282.19      291.19     18.56 o
  14   6   0      185.47      204.22     23.58 o
  15   6   0      187.83      198.41     16.79 o
   1   7   0     4826.50     4745.30     84.49 o
   2   7   0    10356.97    10565.84    182.21 o
   3   7   0      284.28      376.27      8.69 o
   4   7   0      652.68      647.45     18.46 o
   5   7   0     3526.11     3507.89     78.85 o
   6   7   0     1578.04     1605.47     43.14 o
   7   7   0      341.72      376.87      9.97 o
   8   7   0     1845.68     1877.49     47.22 o
   9   7   0     3095.80     3131.81     70.49 o
  10   7   0      273.46      264.99     13.70 o
  11   7   0      745.77      793.40     38.63 o
  12   7   0     1137.59     1263.91     69.98 o
  13   7   0      675.27      704.17     89.02 o
  14   7   0       93.16       91.81     18.42 o
   0   8   0     3627.34     3416.76     80.19 o
   1   8   0     1988.24     1920.56     40.25 o
   2   8   0      346.39      400.85     11.95 o
   3   8   0     2908.07     2818.76     72.06 o
   4   8   0     4813.33     4969.38    109.70 o
   5   8   0       12.76       28.91      4.18 o
   6   8   0     1281.45     1232.92     27.23 o
   7   8   0     3187.21     3221.89     67.12 o
   8   8   0     1592.13     1658.40     36.42 o
   9   8   0       88.50       82.05      7.93 o
  10   8   0     3016.54     3188.34     87.21 o
  11   8   0     2554.19     2737.40    120.37 o
  12   8   0        6.60        7.44     38.75 o
  13   8   0       31.46        4.54     18.67 o
  14   8   0      991.14     1170.33    205.59 o
   1   9   0     6276.69     6175.42    111.24 o
   2   9   0     6664.55     6545.03    123.20 o
   3   9   0      206.68      172.92      8.65 o
   4   9   0     1339.70     1384.72     36.82 o
   5   9   0     4265.49     4320.10     92.69 o
   6   9   0     3205.28     3175.55     79.95 o
   7   9   0      143.47      168.87      7.53 o
   8   9   0     2855.61     2841.50     78.64 o
   9   9   0     1980.76     1995.77     61.70 o
  10   9   0       63.42       60.40     13.27 o
  11   9   0      480.61      531.18     26.99 o
  12   9   0     1886.43     1905.33     69.25 o
  13   9   0     1036.10     1131.66     92.71 o
  14   9   0       39.44       16.41     14.87 o
   0  10   0     5649.55     5043.35    135.66 o
   1  10   0     1075.87     1118.69     32.56 o
   2  10   0      121.75      134.05      6.04 o
   3  10   0     2348.31     2375.29     70.13 o
   4  10   0     4773.72     5067.75     98.46 o
   5  10   0      399.32      373.66     10.09 o
   6  10   0     1208.55     1231.80     27.76 o
   7  10   0     2791.37     3008.51    102.90 o
   8  10   0     1009.67     1053.20     74.10 o
   9  10   0        2.36       -3.95     16.57 o
  10  10   0     1663.15     1584.94    238.88 o
  11  10   0     1439.59     1012.82    248.26 o
  12  10   0      224.75      225.05    107.23 o
  13  10   0      454.64      449.92    162.71 o
   1  11   0     1917.27     1935.91     43.19 o
   2  11   0     3079.34     3164.88     69.24 o
   3  11   0      206.78      173.72      9.85 o
   4  11   0      100.02       90.70      4.10 o
   5  11   0     1743.04     1697.71     36.76 o
   6  11   0      717.83      752.36     20.81 o
   7  11   0      406.72      387.43     14.28 o
   8  11   0     1349.69     1364.01     83.17 o
   9  11   0      468.33      465.28     55.50 o
  10  11   0      134.57      115.29     21.47 o
  11  11   0      452.00      382.42     31.33 o
  12  11   0      375.83      413.06     44.72 o
  13  11   0      371.82      366.27     45.93 o
   0  12   0     1366.20     1273.74     43.70 o
   1  12   0        3.74        1.87      4.69 o
   2  12   0        8.81        2.90      4.75 o
   3  12   0     1373.79     1458.67     37.07 o
   4  12   0     1675.61     1730.64     43.67 o
   5  12   0      154.84      136.57      6.86 o
   6  12   0       86.83       85.00      7.81 o
   7  12   0      182.85      169.55     10.45 o
   8  12   0       36.08       47.39      9.10 o
   9  12   0       49.50       53.14     11.82 o
  10  12   0      690.08      606.21    122.10 o
  11  12   0      450.69      421.98    100.52 o
  12  12   0       12.28       16.82     30.63 o
  13  12   0        3.40       -3.28     33.52 o
   1  13   0        3.40       -3.48      5.08 o
   2  13   0      170.99      161.19      9.80 o
   3  13   0       29.90       25.84      7.79 o
   4  13   0       28.68       25.70      7.96 o
   5  13   0       78.20       91.40     10.38 o
   6  13   0      131.83      132.10      9.49 o
   7  13   0      167.91      196.86     39.78 o
   8  13   0       30.30       34.84     12.60 o
   9  13   0        0.15      -12.71     11.52 o
  10  13   0        7.11      -16.96     12.67 o
  11  13   0      453.38      451.18     32.47 o
  12  13   0        5.34        9.33     31.69 o
   0  14   0      385.42      324.05     21.81 o
   1  14   0      761.46      755.40     37.58 o
   2  14   0      326.13      354.75     50.30 o
   3  14   0      536.37      517.24     30.82 o
   4  14   0      617.55      607.94     34.96 o
   5  14   0       18.72       19.68     13.95 o
   6  14   0       41.06       38.61     15.79 o
   7  14   0       71.89      102.38     58.55 o
   8  14   0      148.68      153.90     31.94 o
   9  14   0      144.95      136.36     32.62 o
  10  14   0        2.28       -6.67     12.26 o
  11  14   0       70.23       57.88     14.97 o
   1  15   0      831.72      523.96     44.95 o
   2  15   0      273.27      284.47     22.33 o
   3  15   0       78.19       71.00     15.40 o
   4  15   0      381.43      362.00     44.46 o
   5  15   0      154.47      176.17     20.39 o
   6  15   0      389.88      349.91     51.24 o
   7  15   0       21.72       -4.48     29.08 o
   8  15   0       93.38       54.59     33.13 o
   9  15   0      740.27      470.30     53.58 o
  10  15   0      445.92      490.05     97.40 o
  11  15   0        1.31       -1.43     14.62 o
   0  16   0     4436.16     3177.97    217.36 o
   1  16   0      238.42      181.07     57.54 o
   2  16   0      826.00      867.59     45.73 o
   3  16   0     1589.65     1695.40     77.96 o
   4  16   0     1711.62     1751.35     80.11 o
   5  16   0      688.48      599.90     46.27 o
   6  16   0      125.79      127.19     33.92 o
   7  16   0      570.21     1150.59    199.29 o
   8  16   0       65.72       40.19     35.86 o
   9  16   0       19.72        0.74     32.70 o
  10  16   0      335.38      223.64     45.23 o
   1  17   0      694.74      569.62     71.84 o
   2  17   0     1650.81     1767.12     82.38 o
   3  17   0      642.07      667.13     40.05 o
   4  17   0      213.13      217.86     65.83 o
   5  17   0     1180.29     1007.39     76.93 o
   6  17   0      504.26      310.42     62.75 o
   7  17   0       35.44       38.27     37.93 o
   8  17   0      358.41      200.54     47.14 o
   9  17   0      334.89      234.18     48.00 o
   0  18   0       82.82       85.11     28.95 o
   1  18   0      979.59      804.01    111.74 o
   2  18   0      264.42      126.55     31.26 o
   3  18   0      367.00      206.39     36.72 o
   4  18   0      419.65      447.24     51.82 o
   5  18   0        3.18        0.18     29.46 o
   6  18   0      536.79      392.11     62.71 o
   7  18   0      952.77      748.89     67.91 o
   8  18   0      370.18      239.52     49.64 o
   1  19   0       39.54       28.17     20.54 o
   2  19   0     1630.22      792.43     67.78 o
   3  19   0      429.52      205.96     39.53 o
   4  19   0      222.74      182.59     60.19 o
   5  19   0      858.21      847.61     77.03 o
   6  19   0      434.10      414.49    134.67 o
   7  19   0       37.78       25.41     41.53 o
   0  20   0      328.14      145.87     33.09 o
   1  20   0        3.65       17.86     21.55 o
   2  20   0       11.54       31.79     24.20 o
   3  20   0        6.37        3.73     24.06 o
   4  20   0       84.78       67.80     30.26 o
   5  20   0       18.95       58.94     34.99 o
   1  21   0       54.49       53.96     32.43 o
   2  21   0       42.30       47.99     24.56 o
   3  21   0       51.25       67.36     27.91 o
 -16   1   1       34.61       35.54     14.39 o
 -15   1   1       39.29       37.99     13.36 o
 -14   1   1       92.17       96.76     13.01 o
 -13   1   1      262.22      255.64     14.49 o
 -12   1   1      269.22      281.90     12.80 o
 -11   1   1     1612.77     1582.59     29.19 o
 -10   1   1      913.64      907.81     18.15 o
  -9   1   1       10.49       15.29      4.20 o
  -8   1   1       96.52       91.84      4.91 o
  -7   1   1      504.03      454.02     12.02 o
  -6   1   1     1242.25     1214.98     21.09 o
  -5   1   1        2.47        0.79      1.93 o
  -4   1   1     4139.68     4432.77     75.48 o
  -3   1   1     6005.82     6766.36    133.45 o
  -2   1   1     1959.44     2120.69     45.59 o
  -1   1   1     8577.45     8455.59    165.85 o
   0   1   1    11090.07     9619.13    334.59 o
   1   1   1     1025.71      990.37     20.99 o
   2   1   1     2293.64     2316.74     61.90 o
   3   1   1     2081.66     1980.54     43.21 o
   4   1   1      730.13      806.07     17.06 o
   5   1   1        6.35        7.17      2.62 o
   6   1   1      545.49      594.15     12.88 o
   7   1   1     1340.13     1175.52     22.85 o
   8   1   1     1731.68     1657.58     28.95 o
   9   1   1     1038.00     1032.38     20.83 o
  10   1   1      404.22      407.68     14.47 o
  11   1   1        8.81       19.72      9.31 o
  12   1   1       83.16       89.42     11.85 o
  13   1   1       33.83       37.16     12.75 o
  14   1   1        3.27       -9.41     13.04 o
  15   1   1      511.48      481.13     22.84 o
 -16   2   1      178.50      159.14     16.49 o
 -15   2   1      630.45      615.93     24.63 o
 -14   2   1       19.11        4.67     11.52 o
 -13   2   1      454.39      416.42     18.66 o
 -12   2   1     1311.25     1225.72     30.14 o
 -11   2   1     1676.83     1646.53     33.35 o
 -10   2   1       16.36       20.85      4.98 o
  -9   2   1       21.54       26.82      4.46 o
  -8   2   1     1327.06     1304.94     23.69 o
  -7   2   1     3481.30     3640.60     63.01 o
  -6   2   1      406.00      457.16     10.28 o
  -5   2   1     5114.08     5406.31     93.93 o
  -4   2   1    12242.85    13451.08    227.62 o
  -3   2   1     1406.18     1757.79     37.95 o
  -2   2   1      488.82      532.41     17.52 o
  -1   2   1      113.50      134.47      2.93 o
   0   2   1     1432.03     1458.98     22.30 o
   1   2   1    10063.30    10038.74    178.44 o
   2   2   1    10246.74    10239.81    220.19 o
   3   2   1     6268.87     6344.37    121.54 o
   4   2   1     3326.02     3350.13     65.04 o
   5   2   1      180.74      144.98      5.63 o
   6   2   1     3485.82     3246.56     56.48 o
   7   2   1     3835.54     3769.57     63.78 o
   8   2   1      312.55      302.92      8.43 o
   9   2   1     4532.08     4353.79     78.82 o
  10   2   1     1209.63     1151.41     24.82 o
  11   2   1       52.00       44.15     12.12 o
  12   2   1      281.55      249.81     15.29 o
  13   2   1      218.50      190.45     15.82 o
  14   2   1      144.84      143.65     15.36 o
  15   2   1       64.81       63.05     14.97 o
 -16   3   1      739.54      728.42     28.75 o
 -15   3   1       82.87       85.97     13.94 o
 -14   3   1      851.84      825.74     27.41 o
 -13   3   1     1712.50     1615.17     38.36 o
 -12   3   1       28.98       26.01      8.34 o
 -11   3   1      422.69      413.19     14.77 o
 -10   3   1     1578.66     1582.35     29.95 o
  -9   3   1       43.62       50.21      4.89 o
  -8   3   1       64.77       82.45      5.01 o
  -7   3   1     2335.31     2413.70     42.42 o
  -6   3   1     6220.53     6428.94    109.66 o
  -5   3   1     4180.78     4516.98     79.89 o
  -4   3   1     5086.02     6097.33    118.26 o
  -3   3   1    27501.86    32459.55   1127.37 o
  -2   3   1      373.51      468.92     11.47 o
  -1   3   1    15192.76    16084.26    272.39 o
   0   3   1    12993.71    12684.33    210.90 o
   1   3   1    14616.97    14174.41    238.06 o
   2   3   1     3458.53     3243.24     56.85 o
   3   3   1     1936.25     2018.57     34.25 o
   4   3   1     3464.85     3324.15     59.99 o
   5   3   1     7320.45     7116.61    119.33 o
   6   3   1       74.96       79.31      4.19 o
   7   3   1     2164.88     2014.45     39.21 o
   8   3   1    12666.65    12465.64    219.18 o
   9   3   1       10.70        7.66      5.47 o
  10   3   1       81.39       81.54      6.69 o
  11   3   1     1009.98     1038.61     28.38 o
  12   3   1      877.48      849.99     28.62 o
  13   3   1       72.07       74.55     13.06 o
  14   3   1      765.25      803.83     32.14 o
  15   3   1      743.92      800.77     30.78 o
 -15   4   1     2507.48     2452.60     64.55 o
 -14   4   1      340.63      351.05     18.32 o
 -13   4   1      598.74      647.90     20.85 o
 -12   4   1     1467.50     1500.61     35.77 o
 -11   4   1     2140.09     2151.81     52.73 o
 -10   4   1       82.25       77.72      6.76 o
  -9   4   1     4975.79     4870.59     91.60 o
  -8   4   1     3642.06     3531.88     63.34 o
  -7   4   1     4982.83     5334.84     93.60 o
  -6   4   1      238.51      242.55      6.47 o
  -5   4   1     4785.93     5271.03     92.14 o
  -4   4   1    21588.18    26173.90    571.84 o
  -3   4   1     2195.98     2794.17     54.60 o
  -2   4   1     1663.80     1855.59     48.44 o
  -1   4   1    21970.25    22130.89    404.51 o
   0   4   1     8683.18     8689.05    134.96 o
   1   4   1       47.31       35.60      1.35 o
   2   4   1      978.70      941.39     16.28 o
   3   4   1     4870.74     4883.77     86.47 o
   4   4   1      303.29      267.74      6.35 o
   5   4   1      634.59      548.17     11.98 o
   6   4   1     8017.38     7893.62    141.08 o
   7   4   1     2875.07     2850.52     50.40 o
   8   4   1     3014.85     2912.05     54.46 o
   9   4   1     1207.61     1191.11     24.47 o
  10   4   1     4196.92     4304.18     91.44 o
  11   4   1       13.21       19.76      8.08 o
  12   4   1      740.93      767.37     24.04 o
  13   4   1      980.87      976.96     41.09 o
  14   4   1      315.57      307.92     18.68 o
 -15   5   1       26.12       27.24     13.14 o
 -14   5   1     1130.35     1201.75     65.75 o
 -13   5   1     2356.30     2400.82     76.85 o
 -12   5   1      164.41      186.25     15.64 o
 -11   5   1      749.36      774.53     21.80 o
 -10   5   1     1780.93     1776.67     37.59 o
  -9   5   1     5066.68     5174.49     97.23 o
  -8   5   1       57.28       55.25      5.40 o
  -7   5   1     3615.97     3923.18     71.11 o
  -6   5   1    10181.99    11379.20    227.98 o
  -5   5   1      434.25      421.56     11.31 o
  -4   5   1      305.07      302.93      8.60 o
  -3   5   1     5095.18     5102.47    130.26 o
  -2   5   1    19282.62    20745.91    423.05 o
  -1   5   1      808.74      891.82     15.16 o
   0   5   1     4202.86     4101.56     60.79 o
   1   5   1     4036.23     4061.87     67.24 o
   2   5   1     1182.67     1116.54     21.66 o
   3   5   1     2524.93     2694.42     53.10 o
   4   5   1     9339.28     9415.65    183.04 o
   5   5   1     9024.68     9100.22    195.66 o
   6   5   1       23.83       23.17      3.59 o
   7   5   1     2487.63     2347.70     43.16 o
   8   5   1     3254.90     3238.29     54.67 o
   9   5   1      790.64      810.93     20.35 o
  10   5   1      504.41      504.68     15.35 o
  11   5   1     2541.06     2671.21     59.06 o
  12   5   1     1720.32     1808.59     42.81 o
  13   5   1       91.03      115.89     14.14 o
  14   5   1      267.66      272.46     17.91 o
 -15   6   1      828.73      880.75     30.63 o
 -14   6   1      562.93      616.07     73.43 o
 -13   6   1      504.84      511.64     32.99 o
 -12   6   1     1833.79     1892.96     55.94 o
 -11   6   1     1248.96     1255.92     33.32 o
 -10   6   1        4.89        5.06      6.65 o
  -9   6   1     3717.85     3780.96     72.18 o
  -8   6   1     2861.98     2974.61     59.06 o
  -7   6   1     1847.50     2028.48     32.26 o
  -6   6   1      859.91      991.05     22.10 o
  -5   6   1     3848.15     4526.62    115.94 o
  -4   6   1     3191.30     3221.75     66.35 o
  -3   6   1      216.19      242.01      6.19 o
  -2   6   1     2826.84     2915.97     54.81 o
  -1   6   1     9770.23    10098.90    183.66 o
   0   6   1      778.00      775.68     12.61 o
   1   6   1      321.22      297.95      5.96 o
   2   6   1      959.68      854.54     13.96 o
   3   6   1     8776.49     8748.76    148.73 o
   4   6   1      440.08      430.16     11.03 o
   5   6   1     1201.13     1154.27     23.57 o
   6   6   1     7137.18     7192.95    120.83 o
   7   6   1      181.65      193.21      6.50 o
   8   6   1      147.49      157.33     10.82 o
   9   6   1      795.65      838.53     20.23 o
  10   6   1      878.71      919.26     28.15 o
  11   6   1        3.92        7.39     10.42 o
  12   6   1      843.09      951.10     36.47 o
  13   6   1     1011.46     1159.21     44.72 o
  14   6   1      402.65      451.53     27.04 o
 -15   7   1      100.85      132.64     63.00 o
 -14   7   1       16.45       -3.83     13.38 o
 -13   7   1      651.74      673.39     34.36 o
 -12   7   1       41.20       45.46     10.80 o
 -11   7   1      649.09      626.71     19.72 o
 -10   7   1      626.02      650.86     23.50 o
  -9   7   1     4259.22     4220.73    137.39 o
  -8   7   1       30.48       21.55      5.29 o
  -7   7   1     1311.75     1438.26     34.04 o
  -6   7   1     1429.30     1483.83     28.72 o
  -5   7   1      274.96      329.07     15.51 o
  -4   7   1      673.04      693.10     15.52 o
  -3   7   1      616.65      615.09     12.38 o
  -2   7   1     5923.05     6488.85    116.10 o
  -1   7   1       23.61       29.33      2.16 o
   0   7   1      897.99      742.38     12.50 o
   1   7   1     1458.65     1359.36     21.91 o
   2   7   1     4072.89     4482.84     68.94 o
   3   7   1     4031.26     4158.28     69.68 o
   4   7   1      394.36      361.21      8.65 o
   5   7   1      997.08     1035.85     30.13 o
   6   7   1      497.55      551.83     18.36 o
   7   7   1       18.96       19.12      4.68 o
   8   7   1     2846.56     2914.26     57.47 o
   9   7   1      175.12      186.33     10.01 o
  10   7   1      141.61      139.34     11.03 o
  11   7   1      451.73      458.21     19.75 o
  12   7   1      377.85      387.48     22.45 o
  13   7   1      106.89      107.61     16.75 o
  14   7   1      258.14      256.50     22.92 o
 -15   8   1       63.76       89.97     35.48 o
 -14   8   1        0.51       -9.11     13.80 o
 -13   8   1        0.57      -11.72     21.25 o
 -12   8   1      136.46      132.24     14.67 o
 -11   8   1      356.19      305.84     16.48 o
 -10   8   1        4.06       -5.41      8.37 o
  -9   8   1      134.41      170.20     11.64 o
  -8   8   1       37.38       47.69      6.99 o
  -7   8   1        1.14       -4.15      4.70 o
  -6   8   1      880.09      905.44     21.01 o
  -5   8   1       29.21       25.09      3.88 o
  -4   8   1     2397.31     2624.17     69.38 o
  -3   8   1      469.66      568.05     11.70 o
  -2   8   1      154.21      183.98      5.58 o
  -1   8   1      194.37      182.40      5.06 o
   0   8   1      660.32      589.20     10.89 o
   1   8   1      732.11      821.41     13.98 o
   2   8   1      785.40      788.14     13.85 o
   3   8   1     1318.50     1349.81     29.93 o
   4   8   1       12.61       19.27      2.99 o
   5   8   1      299.10      306.36     11.06 o
   6   8   1      781.19      840.69     17.51 o
   7   8   1      353.77      376.98     11.25 o
   8   8   1       21.37       14.81      5.96 o
   9   8   1       88.92       82.38      9.45 o
  10   8   1      393.63      398.09     29.29 o
  11   8   1       51.01       26.45     11.46 o
  12   8   1       25.05       12.00     15.25 o
  13   8   1      225.73      267.97     21.49 o
  14   8   1       87.67      101.17     19.50 o
 -14   9   1       84.95       -6.24     48.10 o
 -13   9   1       60.36        7.78    155.06 o
 -12   9   1       10.16        9.18     44.99 o
 -11   9   1       52.15       57.74     33.31 o
 -10   9   1       32.92       33.52     14.37 o
  -9   9   1      277.10      270.93     21.98 o
  -8   9   1       84.31       67.84      9.70 o
  -7   9   1        3.78        3.19      7.20 o
  -6   9   1       30.59       40.38      5.85 o
  -5   9   1      207.58      222.59      7.26 o
  -4   9   1        0.16       -3.58      3.18 o
  -3   9   1      250.92      309.18      9.81 o
  -2   9   1      304.01      290.84      7.53 o
  -1   9   1        1.14        1.18      1.71 o
   0   9   1       56.71       55.42      2.50 o
   1   9   1      660.53      660.38     10.72 o
   2   9   1     1334.68     1538.16     24.80 o
   3   9   1       16.72       28.32      2.40 o
   4   9   1       79.15      106.94      3.96 o
   5   9   1      133.21      141.08      5.70 o
   6   9   1       22.63       20.65      4.59 o
   7   9   1     1446.59     1398.00     29.17 o
   8   9   1        0.55       -9.82      7.32 o
   9   9   1      468.03      490.57     22.02 o
  10   9   1       12.89        9.13     12.53 o
  11   9   1       32.90       26.08     12.70 o
  12   9   1        1.01      -14.44     14.72 o
  13   9   1       66.06       81.46     17.74 o
 -14  10   1       93.04       79.76     35.28 o
 -13  10   1      121.26      133.85     35.35 o
 -12  10   1      959.96      909.70     69.07 o
 -11  10   1      287.64      197.21     63.47 o
 -10  10   1       15.94       -2.79     16.51 o
  -9  10   1       21.35       31.90     19.45 o
  -8  10   1     1264.79     1212.18     38.92 o
  -7  10   1        9.21       10.11      8.13 o
  -6  10   1       18.97       11.68      4.93 o
  -5  10   1     4320.84     4572.60    120.50 o
  -4  10   1      652.94      619.33     14.30 o
  -3  10   1     1628.39     1802.32     42.82 o
  -2  10   1     1138.60     1117.60     26.98 o
  -1  10   1      658.80      648.95     17.36 o
   0  10   1      123.89      146.02      4.90 o
   1  10   1      140.17      127.88      6.07 o
   2  10   1      260.79      230.73      6.36 o
   3  10   1      416.20      382.21      8.79 o
   4  10   1      339.54      317.39     10.28 o
   5  10   1      104.83      108.23      5.17 o
   6  10   1      229.56      240.55      9.49 o
   7  10   1      293.38      265.21     15.91 o
   8  10   1      109.05      114.55     13.41 o
   9  10   1      198.52      220.03     15.10 o
  10  10   1        8.46       -1.66     11.21 o
  11  10   1      116.24      136.23     24.57 o
  12  10   1       15.61        6.50     14.78 o
  13  10   1      349.19      393.65     25.67 o
 -13  11   1      270.31      291.30     42.50 o
 -12  11   1        9.49       29.42     30.20 o
 -11  11   1      330.10      297.45     69.40 o
 -10  11   1     1363.62     1252.54     99.59 o
  -9  11   1      593.77      645.05     47.84 o
  -8  11   1      115.22      108.61     50.17 o
  -7  11   1     1517.52     1441.40     37.04 o
  -6  11   1     1260.57     1294.86     35.23 o
  -5  11   1      116.02      111.43      6.59 o
  -4  11   1      107.93      100.17      6.98 o
  -3  11   1     1259.64     1357.75     30.03 o
  -2  11   1      942.83     1008.75     26.34 o
  -1  11   1       78.40       59.25      5.87 o
   0  11   1     1569.38     1438.75     33.73 o
   1  11   1     4099.26     4206.97     90.67 o
   2  11   1      106.96       93.70      5.93 o
   3  11   1       34.16       52.65      6.35 o
   4  11   1     3266.17     3257.32     84.44 o
   5  11   1     1084.70     1053.83     30.32 o
   6  11   1       15.63       24.49      5.91 o
   7  11   1     1667.85     1637.58     59.42 o
   8  11   1     1721.48     1664.10     80.13 o
   9  11   1      714.82      700.28     38.53 o
  10  11   1      250.42      275.29     49.30 o
  11  11   1      537.19      489.43     50.94 o
  12  11   1      279.10      283.14     96.05 o
  13  11   1       12.98      -22.66     35.51 o
 -13  12   1       38.53      103.25     35.71 o
 -12  12   1      870.60      907.12     70.94 o
 -11  12   1     1271.04     1196.76    169.22 o
 -10  12   1        5.58       21.05     20.94 o
  -9  12   1      518.30      500.58     23.59 o
  -8  12   1     1009.83     1028.49     38.05 o
  -7  12   1     1409.17     1361.37     39.12 o
  -6  12   1        4.59        4.43      6.20 o
  -5  12   1     3025.95     3227.03     77.42 o
  -4  12   1     5795.61     6236.83    130.01 o
  -3  12   1       46.29       47.67      3.68 o
  -2  12   1     1523.74     1539.04     38.95 o
  -1  12   1     2336.63     2189.45     49.90 o
   0  12   1     1688.51     1665.89     50.60 o
   1  12   1      482.70      485.29     15.03 o
   2  12   1     2400.04     2341.67     64.34 o
   3  12   1     1184.44     1121.13     36.84 o
   4  12   1      408.95      407.09     20.44 o
   5  12   1     1196.33     1157.93     56.86 o
   6  12   1     1955.15     1953.37     56.46 o
   7  12   1     2108.36     2151.00     64.10 o
   8  12   1      348.15      360.13     18.13 o
   9  12   1      642.28      651.32     62.77 o
  10  12   1      850.19      615.90    226.72 o
  11  12   1      143.57      132.00     25.65 o
  12  12   1      115.76       97.09     37.19 o
 -12  13   1       66.89       83.35     33.91 o
 -11  13   1      618.17      594.34     49.35 o
 -10  13   1     1250.80     1337.16     92.18 o
  -9  13   1      217.86      228.86     20.54 o
  -8  13   1       61.39       57.50     10.85 o
  -7  13   1     1293.35     1375.93     39.61 o
  -6  13   1      844.70      949.42     28.00 o
  -5  13   1      109.92      134.42     10.58 o
  -4  13   1     2135.04     2309.09     60.77 o
  -3  13   1     7327.56     7390.67    248.06 o
  -2  13   1     1263.61     1256.56     32.70 o
  -1  13   1       13.40        9.67      5.24 o
   0  13   1     1278.08     1330.37     38.08 o
   1  13   1     3024.17     3043.68     73.71 o
   2  13   1      157.98      135.57     16.80 o
   3  13   1      773.68      739.69     28.32 o
   4  13   1     3615.48     3339.51    192.82 o
   5  13   1     1460.59     1341.09    100.36 o
   6  13   1      481.93      464.57     48.31 o
   7  13   1      808.34      696.43     72.29 o
   8  13   1     2088.25     2247.72     79.42 o
   9  13   1        7.87        9.77     11.66 o
  10  13   1      633.50      657.36     73.92 o
  11  13   1     1150.53     1246.14     51.80 o
  12  13   1      679.52      731.60     39.39 o
 -12  14   1      109.09      126.48     20.66 o
 -11  14   1      620.56      616.31     51.35 o
 -10  14   1       15.04        9.91     12.98 o
  -9  14   1      431.17      459.16     34.85 o
  -8  14   1     1905.25     1978.34    219.68 o
  -7  14   1     1023.35     1086.34     68.36 o
  -6  14   1       95.73      113.36     11.07 o
  -5  14   1     1902.97     1850.26     70.90 o
  -4  14   1      534.33      552.38     32.64 o
  -3  14   1       48.07       49.76     11.40 o
  -2  14   1     3323.89     3353.47    118.53 o
  -1  14   1     2235.15     2187.87    107.18 o
   0  14   1     1976.11     2110.07     61.83 o
   1  14   1      997.91     1039.95     37.68 o
   2  14   1     2428.52     2427.45     79.29 o
   3  14   1     1690.78     1603.47     55.58 o
   4  14   1        8.44        3.50      8.68 o
   5  14   1      681.16      630.02     56.90 o
   6  14   1     2793.11     2215.49    283.87 o
   7  14   1     1417.23     1059.90     86.16 o
   8  14   1      158.50       99.98     61.23 o
   9  14   1     1163.15      814.79     72.86 o
  10  14   1     1088.12     1203.69     57.83 o
  11  14   1      204.24      202.91     43.33 o
 -11  15   1      783.04      892.01    176.52 o
 -10  15   1      247.49      256.92     36.47 o
  -9  15   1      714.60      782.38    129.42 o
  -8  15   1       57.51       69.51     19.90 o
  -7  15   1      779.61      845.33     75.51 o
  -6  15   1      724.52      844.27     42.67 o
  -5  15   1       22.80       22.75     14.84 o
  -4  15   1      160.86      186.37     28.96 o
  -3  15   1      716.94      744.87     68.45 o
  -2  15   1     3145.30     2935.99    223.80 o
  -1  15   1      271.78      270.72     17.06 o
   0  15   1      449.50      293.33     32.51 o
   1  15   1      383.58      353.64     24.88 o
   2  15   1      422.16      388.98     26.80 o
   3  15   1       56.73       48.69     13.67 o
   4  15   1     1989.87     1378.64     74.76 o
   5  15   1      944.97      834.24     91.86 o
   6  15   1        1.20       11.45     38.24 o
   7  15   1      368.97      321.40     46.81 o
   8  15   1      220.98      142.74     47.69 o
   9  15   1      220.47      180.36     38.83 o
  10  15   1      301.87      244.01     42.53 o
 -10  16   1      130.30      151.53     49.13 o
  -9  16   1      194.89      139.43     40.15 o
  -8  16   1      172.87      152.54     40.86 o
  -7  16   1        2.32       -2.42     33.60 o
  -6  16   1      460.84      446.57     44.82 o
  -5  16   1      742.23      728.99     42.46 o
  -4  16   1      280.16      282.91     39.16 o
  -3  16   1       11.76       -0.57     12.89 o
  -2  16   1        4.63        6.53      5.20 o
  -1  16   1     1663.17     1699.21    121.52 o
   0  16   1       85.69       71.47     13.18 o
   1  16   1       91.42       76.48     13.63 o
   2  16   1      951.64      910.35     46.70 o
   3  16   1      173.16      133.92     16.04 o
   4  16   1       19.11       27.52     15.39 o
   5  16   1      104.28      104.16     26.11 o
   6  16   1      156.65      131.83     31.02 o
   7  16   1        3.90       14.14     29.54 o
   8  16   1       57.03      -11.37     37.17 o
   9  16   1        5.64        7.80     31.22 o
  10  16   1      691.52      451.53     54.87 o
 -10  17   1      428.70      233.98     47.18 o
  -9  17   1      174.49       74.34     38.05 o
  -8  17   1       32.74       25.36     36.76 o
  -7  17   1      123.92       98.70     78.96 o
  -6  17   1       40.65       74.08     34.93 o
  -5  17   1      190.54      191.52     55.24 o
  -4  17   1      382.70      405.89     30.93 o
  -3  17   1      106.65       84.52     20.74 o
  -2  17   1        4.42       -3.12     17.61 o
  -1  17   1       12.47        5.34     17.23 o
   0  17   1       79.59       71.83     18.97 o
   1  17   1      353.86      255.53     58.34 o
   2  17   1      315.10      334.39     34.77 o
   3  17   1       11.12       -4.74     15.03 o
   4  17   1        5.63       -4.47     27.32 o
   5  17   1        0.56        8.29     26.85 o
   6  17   1       80.31       59.16     31.00 o
   7  17   1       64.07       43.33     58.94 o
   8  17   1      123.45       70.17    118.55 o
   9  17   1        0.39       20.84     34.42 o
  -9  18   1        5.16        2.65     38.79 o
  -8  18   1       42.88       29.03     40.97 o
  -7  18   1       80.06       67.16     40.22 o
  -6  18   1       13.46       13.07     35.02 o
  -5  18   1       12.52       13.96     29.35 o
  -4  18   1       10.91       21.75     22.55 o
  -3  18   1       30.06       10.79     20.80 o
  -2  18   1       19.78       21.93     21.01 o
  -1  18   1      450.58      425.81     31.50 o
   0  18   1      104.59       77.34     20.63 o
   1  18   1      192.87      138.12     22.63 o
   2  18   1        1.21        4.17     14.71 o
   3  18   1       13.22      -10.57     22.50 o
   4  18   1      132.71      105.70     28.03 o
   5  18   1       44.73      -15.78     30.03 o
   6  18   1      145.84       64.70     36.80 o
   7  18   1      174.46      121.47     40.86 o
   8  18   1       48.22       46.15     56.39 o
  -7  19   1        4.67      -24.88     42.31 o
  -6  19   1      237.92      202.83     42.67 o
  -5  19   1      176.89      142.04     69.34 o
  -4  19   1      156.72      101.15     51.16 o
  -3  19   1      703.83      383.16     47.06 o
  -2  19   1       57.14       39.19     21.15 o
  -1  19   1       28.91       28.71     28.37 o
   0  19   1      208.97      141.37     29.44 o
   1  19   1      117.15       92.15     22.13 o
   2  19   1        1.40      -10.43     24.21 o
   3  19   1      134.28      120.28     42.26 o
   4  19   1       95.35       66.67     29.24 o
   5  19   1      274.33      154.58     46.67 o
   6  19   1       19.74       19.58     35.48 o
  -6  20   1      101.30       86.42     49.09 o
  -5  20   1      443.59      159.49     57.64 o
  -4  20   1      206.17      166.61     86.20 o
  -3  20   1       77.10       52.66     49.66 o
  -2  20   1      118.72       99.71     33.17 o
  -1  20   1      269.24      227.30     26.88 o
   0  20   1      243.00      168.51     65.79 o
   1  20   1       15.49       10.00     24.74 o
   2  20   1      395.09      194.26     41.21 o
   3  20   1      363.18      216.62     58.53 o
   4  20   1       15.03       34.70     41.23 o
   5  20   1       57.39       28.93     35.88 o
  -3  21   1      436.16      416.06     52.91 o
  -2  21   1      359.99      261.59     85.30 o
  -1  21   1      100.93       52.68     22.98 o
   0  21   1      307.12      228.29     28.45 o
   1  21   1      425.78      289.76     69.89 o
   2  21   1      144.58       68.72     61.60 o
 -16   0   2     1632.15     1540.66     62.53 o
 -15   0   2      431.14      420.26     27.30 o
 -14   0   2       13.55       22.11     16.28 o
 -13   0   2     1177.55     1096.07     54.18 o
 -12   0   2       40.30       42.51      9.64 o
 -11   0   2     4137.26     3851.24    123.53 o
 -10   0   2     2266.91     2153.43     53.30 o
  -9   0   2     5103.19     4731.64    112.21 o
  -8   0   2     3920.99     3747.83     89.24 o
  -7   0   2     4900.19     5100.47    140.96 o
  -6   0   2     6809.47     6555.12    232.44 o
  -5   0   2     4967.01     5168.61    156.99 o
  -4   0   2      243.45      217.40      7.21 o
  -3   0   2    12360.29    12876.33    333.92 o
  -2   0   2     3523.53     3235.15    173.33 o
  -1   0   2     4861.05     4607.86    134.51 o
   0   0   2     5399.84     5466.55    139.49 o
   1   0   2     3963.11     3753.12    113.84 o
   2   0   2    12064.28    11652.67    408.03 o
   3   0   2      542.26      471.94     24.39 o
   4   0   2    12206.17    12389.05    351.14 o
   5   0   2     3700.45     3150.66     80.41 o
   6   0   2      250.70      259.67     18.11 o
   7   0   2      685.24      683.92     19.37 o
   8   0   2     4869.00     4702.48    120.48 o
   9   0   2     6766.47     6260.19    175.98 o
  10   0   2      973.76      900.41     78.83 o
  11   0   2      912.78      858.96     66.16 o
  12   0   2     1017.18      931.70     43.95 o
  13   0   2     1505.05     1628.36     66.55 o
  14   0   2       19.64       19.27     19.35 o
 -16   1   2      184.25      199.40     15.93 o
 -15   1   2     1189.75     1138.52     34.90 o
 -14   1   2     1077.29     1041.89     43.57 o
 -13   1   2       62.13       56.98      8.81 o
 -12   1   2     1430.43     1404.70     29.45 o
 -11   1   2     3769.99     3708.73     65.17 o
 -10   1   2     2631.44     2440.57     42.19 o
  -9   1   2       25.95       26.08      4.29 o
  -8   1   2     3323.23     3207.80     54.33 o
  -7   1   2     7816.20     7746.38    127.60 o
  -6   1   2       35.71       61.23      3.74 o
  -5   1   2     5380.48     5871.76    104.00 o
  -4   1   2     8009.02     8648.49    162.49 o
  -3   1   2    10982.75    12192.71    239.32 o
  -2   1   2       26.23       22.94      2.16 o
  -1   1   2    12337.33    11815.63    226.29 o
   0   1   2     2928.03     2979.52     50.59 o
   1   1   2     5866.73     5960.72    124.44 o
   2   1   2     8861.53     8487.72    194.84 o
   3   1   2    15542.33    15066.45    307.13 o
   4   1   2    29262.84    29111.97    580.78 o
   5   1   2      425.60      444.00     10.29 o
   6   1   2     4880.77     4555.09     79.29 o
   7   1   2     2616.97     2421.43     40.99 o
   8   1   2      594.71      571.95     13.12 o
   9   1   2     2322.60     2152.02     41.09 o
  10   1   2     1035.90     1054.37     32.69 o
  11   1   2     1549.30     1559.10     43.65 o
  12   1   2       79.50       81.57     12.60 o
  13   1   2      320.99      331.35     18.70 o
  14   1   2      877.48      893.48     40.65 o
 -16   2   2      716.34      669.31     29.45 o
 -15   2   2       42.73       30.96     12.35 o
 -14   2   2      367.57      329.55     15.92 o
 -13   2   2      640.86      627.79     19.85 o
 -12   2   2     2307.02     2226.98     52.84 o
 -11   2   2      991.11      922.32     19.88 o
 -10   2   2     1792.78     1751.30     31.54 o
  -9   2   2     2671.70     2553.30     43.70 o
  -8   2   2      587.05      521.96     11.66 o
  -7   2   2      480.12      427.79     10.90 o
  -6   2   2     7734.31     8049.94    137.25 o
  -5   2   2     4517.90     4896.53     92.38 o
  -4   2   2        2.39        6.40      1.98 o
  -3   2   2    20328.81    21823.13    509.87 o
  -2   2   2     1967.45     2212.35     40.50 o
  -1   2   2     8263.33     8221.21    136.94 o
   0   2   2     4617.45     4459.16     71.32 o
   1   2   2     7231.71     7202.02    162.51 o
   2   2   2    11255.25    11418.12    214.02 o
   3   2   2      144.54      182.27      6.03 o
   4   2   2     1218.31     1171.65     26.50 o
   5   2   2     3312.52     3119.09     57.52 o
   6   2   2     1319.57     1181.83     21.79 o
   7   2   2      240.41      218.13      6.87 o
   8   2   2     1620.88     1518.01     27.84 o
   9   2   2      769.33      736.47     22.99 o
  10   2   2      688.45      625.20     35.49 o
  11   2   2      924.34      851.86     29.91 o
  12   2   2     1506.02     1463.57     42.27 o
  13   2   2      637.27      657.25     26.25 o
  14   2   2       47.70       20.20     13.93 o
 -16   3   2        8.41       10.57     13.57 o
 -15   3   2      342.71      315.81     26.04 o
 -14   3   2       25.42       25.04      9.58 o
 -13   3   2      440.72      444.71     17.34 o
 -12   3   2     1826.15     1711.87     44.20 o
 -11   3   2       26.75       26.72      6.43 o
 -10   3   2       92.33       92.67      6.23 o
  -9   3   2       24.24       20.00      4.81 o
  -8   3   2     2366.13     2427.47     46.93 o
  -7   3   2     2172.93     2092.38     50.44 o
  -6   3   2     2003.37     2135.09     37.42 o
  -5   3   2     1448.16     1612.17     31.24 o
  -4   3   2      301.79      252.53      6.90 o
  -3   3   2      315.34      371.95      9.08 o
  -2   3   2    36910.91    36620.95    587.57 o
  -1   3   2    15810.70    15897.10    279.96 o
   0   3   2     4459.99     4501.98     71.63 o
   1   3   2     7115.59     7082.19    115.62 o
   2   3   2       48.92       49.11      2.14 o
   3   3   2       19.33       39.21      2.52 o
   4   3   2       32.16       51.88      2.83 o
   5   3   2        5.11       10.48      2.64 o
   6   3   2     2619.05     2517.52     42.74 o
   7   3   2      953.35      976.39     18.95 o
   8   3   2      120.10      105.55      6.00 o
   9   3   2        9.66       -1.00      5.73 o
  10   3   2      256.42      271.33     12.44 o
  11   3   2      287.99      277.72     13.18 o
  12   3   2       45.65       52.16     12.46 o
  13   3   2      245.84      234.24     16.46 o
  14   3   2      361.69      378.77     20.29 o
 -16   4   2       15.96       -3.50     13.76 o
 -15   4   2        3.32       -3.94     12.35 o
 -14   4   2       32.46        5.95     11.02 o
 -13   4   2     1143.63     1122.09     34.75 o
 -12   4   2      143.95      139.72     13.19 o
 -11   4   2        2.18       -5.16      6.25 o
 -10   4   2     1191.00     1139.14     25.09 o
  -9   4   2      386.69      360.70     10.94 o
  -8   4   2      113.11      131.30      6.20 o
  -7   4   2      815.47      912.14     23.51 o
  -6   4   2      141.59      212.15      7.70 o
  -5   4   2     5034.95     6724.74    211.83 o
  -4   4   2        1.87       -0.45      2.57 o
  -3   4   2      454.03      540.59     10.81 o
  -2   4   2     4371.04     4907.67     80.99 o
  -1   4   2       74.73       67.01      2.84 o
   0   4   2     3987.82     4090.38     58.82 o
   1   4   2       83.41      116.80      2.79 o
   2   4   2        3.00       -2.32      1.27 o
   3   4   2      253.08      266.67      6.62 o
   4   4   2      362.57      384.61      8.12 o
   5   4   2       38.23       67.55      3.38 o
   6   4   2      912.20     1004.05     17.11 o
   7   4   2      167.18      173.87      5.68 o
   8   4   2       15.05        1.60      4.66 o
   9   4   2       21.33       18.87      4.78 o
  10   4   2       50.12       49.67      8.11 o
  11   4   2      368.31      357.17     15.86 o
  12   4   2       29.21       13.11     11.72 o
  13   4   2      162.78      165.70     15.59 o
  14   4   2       95.36       92.38     17.13 o
 -16   5   2       14.03       11.54     13.60 o
 -15   5   2       47.65       22.06     12.98 o
 -14   5   2       52.31       59.46     12.17 o
 -13   5   2      156.30      150.87     12.44 o
 -12   5   2        0.98       -7.58      7.82 o
 -11   5   2      613.00      571.54     17.68 o
 -10   5   2      737.69      764.66     20.35 o
  -9   5   2      119.06      131.00      7.11 o
  -8   5   2      745.17      780.01     23.45 o
  -7   5   2      771.48      931.98     23.46 o
  -6   5   2      275.44      316.23     13.52 o
  -5   5   2     1157.65     1424.62     55.77 o
  -4   5   2     2903.38     3422.21    120.62 o
  -3   5   2       11.76       18.83      2.24 o
  -2   5   2      104.18       86.95      2.97 o
  -1   5   2      344.54      379.91      7.12 o
   0   5   2      711.55      722.38     11.02 o
   1   5   2        0.82        0.31      1.37 o
   2   5   2        1.33        2.51      1.54 o
   3   5   2     1709.63     1631.00     29.65 o
   4   5   2      301.59      301.36      7.96 o
   5   5   2       23.72       26.65      3.46 o
   6   5   2     1336.92     1316.68     22.82 o
   7   5   2       79.93       74.44      5.89 o
   8   5   2       37.55       33.25      6.09 o
   9   5   2       80.32       65.65      6.95 o
  10   5   2      297.00      292.71     14.11 o
  11   5   2        2.51       -7.56      8.99 o
  12   5   2      148.34      184.88     18.56 o
  13   5   2        1.00       -9.02     15.92 o
  14   5   2       33.25       50.64     18.40 o
 -15   6   2       21.92        8.39     12.34 o
 -14   6   2      253.92      243.58     32.95 o
 -13   6   2     1181.85     1187.57     96.62 o
 -12   6   2     1031.17      946.55     33.12 o
 -11   6   2       33.79       33.35      7.83 o
 -10   6   2       90.07       82.48      6.90 o
  -9   6   2      489.31      477.37     12.89 o
  -8   6   2      729.62      710.80     20.16 o
  -7   6   2     1328.26     1377.21     49.33 o
  -6   6   2     3060.67     3425.96    121.65 o
  -5   6   2     1568.15     1731.12     56.02 o
  -4   6   2      140.89      146.47      5.61 o
  -3   6   2     1319.79     1627.21     29.23 o
  -2   6   2      730.22      670.93     12.11 o
  -1   6   2     2108.18     2151.10     35.70 o
   0   6   2     1126.14     1132.74     17.64 o
   1   6   2     4147.10     4264.82     63.95 o
   2   6   2     3922.48     4083.01     62.80 o
   3   6   2      312.76      308.14      7.41 o
   4   6   2     1896.70     2006.76     36.19 o
   5   6   2     3041.06     2976.24     53.15 o
   6   6   2      258.14      280.13      8.90 o
   7   6   2      922.63      891.32     20.37 o
   8   6   2      596.01      568.05     15.62 o
   9   6   2      422.94      435.84     14.77 o
  10   6   2       80.28       67.24     10.55 o
  11   6   2      394.55      449.70     21.79 o
  12   6   2      606.21      679.90     32.25 o
  13   6   2      222.03      216.59     20.31 o
 -15   7   2      232.23      229.82     75.34 o
 -14   7   2      469.74      452.09     48.52 o
 -13   7   2       25.99       29.94     12.41 o
 -12   7   2      525.83      509.87     32.88 o
 -11   7   2     2026.13     1947.70     65.20 o
 -10   7   2      826.97      853.62     36.84 o
  -9   7   2        1.03       -3.60      6.52 o
  -8   7   2     5489.67     5537.19    154.83 o
  -7   7   2     3694.86     3740.64     98.00 o
  -6   7   2      706.77      793.55     30.81 o
  -5   7   2     2950.27     3428.41    102.29 o
  -4   7   2     4176.59     4748.75     95.06 o
  -3   7   2     2360.85     2645.28     45.41 o
  -2   7   2        0.54        2.33      2.03 o
  -1   7   2     2494.51     2300.85     37.28 o
   0   7   2    11631.86    11877.66    180.17 o
   1   7   2     3896.39     4078.20     61.28 o
   2   7   2      317.60      404.70      8.35 o
   3   7   2     4648.87     4569.67     71.30 o
   4   7   2      761.01      772.57     15.98 o
   5   7   2       14.81       24.42      3.86 o
   6   7   2       43.14       56.67      4.94 o
   7   7   2     1331.55     1348.46     28.47 o
   8   7   2      384.50      393.38     12.69 o
   9   7   2       30.32       42.48      8.64 o
  10   7   2      704.77      680.92     28.68 o
  11   7   2      832.65      814.55     31.72 o
  12   7   2       25.87       50.01     15.43 o
  13   7   2      356.22      401.45     43.33 o
 -15   8   2      364.99      342.77     74.47 o
 -14   8   2      172.64      185.58     75.59 o
 -13   8   2     2596.99     2641.93    158.65 o
 -12   8   2     1189.12     1164.21     79.59 o
 -11   8   2       14.36        7.57     15.36 o
 -10   8   2     1730.29     1740.06     82.05 o
  -9   8   2     5528.14     5514.82    140.36 o
  -8   8   2      494.56      550.06     29.54 o
  -7   8   2       93.99      105.23      6.98 o
  -6   8   2     4071.33     4244.80     86.62 o
  -5   8   2     4462.22     4758.42    101.40 o
  -4   8   2      149.37      205.21      7.00 o
  -3   8   2     2138.32     2246.39     41.72 o
  -2   8   2     4366.39     4625.90     88.14 o
  -1   8   2     4370.09     4411.41     70.65 o
   0   8   2      237.18      206.76      5.30 o
   1   8   2     9975.52    10184.55    165.68 o
   2   8   2     4423.51     4297.15     72.19 o
   3   8   2       19.93       37.20      3.13 o
   4   8   2     4357.82     4234.24     67.31 o
   5   8   2     3671.32     3622.69     62.04 o
   6   8   2     4150.23     4389.53     84.16 o
   7   8   2     2176.90     2320.95     46.27 o
   8   8   2     2187.81     2292.17     54.85 o
   9   8   2      757.27      767.41     23.85 o
  10   8   2      149.35      158.47     14.90 o
  11   8   2       81.20       76.50     13.62 o
  12   8   2     1989.05     2206.67     66.65 o
  13   8   2      296.08      384.12     26.99 o
 -15   9   2      885.58      922.69     75.27 o
 -14   9   2      588.38      560.56     53.66 o
 -13   9   2      139.79      159.17     34.73 o
 -12   9   2      465.41      433.19     43.71 o
 -11   9   2     2057.31     1917.26    112.74 o
 -10   9   2     1411.96     1411.21     72.17 o
  -9   9   2       64.68       78.37     27.36 o
  -8   9   2     3648.06     3517.81    100.98 o
  -7   9   2     3978.35     4181.83    111.61 o
  -6   9   2      209.48      255.31      9.55 o
  -5   9   2     3020.94     3225.74     59.82 o
  -4   9   2     6808.03     7142.77    147.32 o
  -3   9   2     4836.86     4958.01    112.63 o
  -2   9   2       37.03       36.62      3.35 o
  -1   9   2     2066.84     2024.75     37.08 o
   0   9   2     3171.32     3031.83     54.67 o
   1   9   2     2203.88     2365.10     43.23 o
   2   9   2     2298.49     2229.58     38.32 o
   3   9   2     6193.15     6362.52    106.72 o
   4   9   2     2844.77     2881.44     48.35 o
   5   9   2       91.88      102.07      5.39 o
   6   9   2      266.50      278.23      9.88 o
   7   9   2     1279.02     1351.81     29.04 o
   8   9   2     1244.00     1256.34     38.87 o
   9   9   2      261.67      267.44     13.61 o
  10   9   2     1885.57     1996.93     90.13 o
  11   9   2     1054.54     1105.53     63.85 o
  12   9   2        5.91       -5.89     16.29 o
  13   9   2      526.10      566.80     40.27 o
 -14  10   2      145.41      203.85     39.73 o
 -13  10   2      600.11      635.29     59.51 o
 -12  10   2      271.07      237.41     36.21 o
 -11  10   2        0.63      -14.52     24.39 o
 -10  10   2     2129.42     2146.19     96.66 o
  -9  10   2     1377.58     1396.69     51.46 o
  -8  10   2     1609.08     1605.54     49.53 o
  -7  10   2      202.44      233.70     22.56 o
  -6  10   2     1470.97     1595.69     45.77 o
  -5  10   2      596.37      598.52     14.20 o
  -4  10   2      252.52      261.18      8.62 o
  -3  10   2     4585.38     4938.51    102.25 o
  -2  10   2     4966.65     5266.16    108.59 o
  -1  10   2     3727.18     3901.33     70.21 o
   0  10   2      253.33      245.66      6.58 o
   1  10   2     3328.76     3171.10     57.49 o
   2  10   2     2063.51     2000.77     34.63 o
   3  10   2      455.42      454.23      9.80 o
   4  10   2      789.37      790.87     15.14 o
   5  10   2     5121.54     5307.34     94.85 o
   6  10   2      665.42      627.50     16.19 o
   7  10   2      301.60      334.17     15.34 o
   8  10   2     1306.76     1405.23     50.11 o
   9  10   2      763.21      831.76     36.19 o
  10  10   2      160.97      202.78     28.96 o
  11  10   2      729.51      811.33     64.71 o
  12  10   2      733.50      893.62     60.98 o
 -14  11   2      184.63      211.39     40.78 o
 -13  11   2      489.45      493.29     49.91 o
 -12  11   2       72.42       17.60     29.03 o
 -11  11   2     1131.92     1122.53     76.68 o
 -10  11   2      542.39      498.16     35.84 o
  -9  11   2       10.16        1.13     11.70 o
  -8  11   2      999.64     1103.25     36.36 o
  -7  11   2     1705.94     1761.08     44.68 o
  -6  11   2      506.31      534.82     15.92 o
  -5  11   2      642.18      653.68     15.42 o
  -4  11   2     1027.38     1042.77     26.13 o
  -3  11   2      479.40      523.89     13.28 o
  -2  11   2     1196.04     1188.61     28.49 o
  -1  11   2     4024.31     4048.43     84.61 o
   0  11   2      258.13      210.54      6.73 o
   1  11   2       71.31       52.47      3.71 o
   2  11   2      799.64      786.13     16.53 o
   3  11   2     1989.38     2012.05     39.94 o
   4  11   2     1161.76     1140.15     24.16 o
   5  11   2      377.53      341.52     16.76 o
   6  11   2     2620.41     2809.07     97.88 o
   7  11   2      870.04      935.81     32.10 o
   8  11   2     1689.17     1862.65     77.31 o
   9  11   2      289.46      309.97     19.33 o
  10  11   2     1260.23     1478.14    127.98 o
  11  11   2      121.63      136.22     19.97 o
  12  11   2       10.46       -4.88     15.72 o
 -13  12   2       54.37       29.35     32.90 o
 -12  12   2       17.76       -1.60     29.23 o
 -11  12   2       11.76      -16.37     19.37 o
 -10  12   2       51.60       62.44     24.39 o
  -9  12   2       28.72       34.99      9.55 o
  -8  12   2        5.88        1.49      8.22 o
  -7  12   2       54.28       82.67     20.75 o
  -6  12   2      877.79      976.64     37.33 o
  -5  12   2      599.95      594.00     17.46 o
  -4  12   2       31.72       30.60      5.07 o
  -3  12   2      471.63      467.73     13.83 o
  -2  12   2      129.72      127.85     11.29 o
  -1  12   2      672.57      653.41     17.29 o
   0  12   2       29.50       36.11      4.82 o
   1  12   2      568.69      549.28     13.98 o
   2  12   2      139.15      122.80      6.45 o
   3  12   2        6.17        9.89      6.07 o
   4  12   2       68.00       71.16      6.05 o
   5  12   2      478.18      471.75     17.63 o
   6  12   2     1266.67     1305.02     53.64 o
   7  12   2      165.93      198.61     15.88 o
   8  12   2       55.85       54.85     10.15 o
   9  12   2      109.40      130.26     11.02 o
  10  12   2        2.81       -7.34     11.27 o
  11  12   2       52.49       50.28     18.90 o
 -13  13   2       19.85       33.95     34.57 o
 -12  13   2        7.47       17.83     31.73 o
 -11  13   2       22.34       20.52     18.04 o
 -10  13   2        3.10        8.43     12.18 o
  -9  13   2        0.13        0.25     11.29 o
  -8  13   2        0.30        3.59      9.92 o
  -7  13   2       85.34       91.14     25.30 o
  -6  13   2       61.79       73.84      8.49 o
  -5  13   2       57.10       52.45      7.15 o
  -4  13   2        0.17       -7.07      6.87 o
  -3  13   2        6.75        1.60      4.98 o
  -2  13   2     1238.25     1390.13     37.31 o
  -1  13   2      507.45      496.85     13.97 o
   0  13   2      132.12      130.49     10.75 o
   1  13   2        3.66        7.73      6.91 o
   2  13   2        7.03        8.23      7.46 o
   3  13   2      127.53      117.01     10.12 o
   4  13   2       15.92       14.86      8.68 o
   5  13   2      287.42      232.92     20.02 o
   6  13   2       23.62       22.53     15.03 o
   7  13   2      475.33      487.96     71.55 o
   8  13   2       43.28       43.68     20.22 o
   9  13   2      288.43      320.61     30.64 o
  10  13   2        1.43        0.38     23.31 o
  11  13   2        0.20       -7.00     50.73 o
 -12  14   2      457.00      520.53     31.47 o
 -11  14   2       23.55       18.98     14.63 o
 -10  14   2       22.75       32.28     13.64 o
  -9  14   2      142.64      163.00     17.18 o
  -8  14   2        3.23        1.86     10.57 o
  -7  14   2       19.79       26.67     11.80 o
  -6  14   2      116.45      123.06     11.34 o
  -5  14   2      106.46      113.94      9.12 o
  -4  14   2       42.79       47.59      7.06 o
  -3  14   2      161.57      197.34     17.56 o
  -2  14   2      151.10      150.92     13.13 o
  -1  14   2        7.11        3.60      3.65 o
   0  14   2       73.93       64.26      8.71 o
   1  14   2       14.27       14.70      7.85 o
   2  14   2      112.62      133.86     14.88 o
   3  14   2        1.64       -3.16      8.34 o
   4  14   2       94.16       81.46     16.11 o
   5  14   2      615.42      512.35     43.98 o
   6  14   2        4.59      -16.00     24.20 o
   7  14   2       35.86       -2.90     39.57 o
   8  14   2        6.85      -21.45     45.25 o
   9  14   2      320.52      314.72     48.34 o
  10  14   2       13.95       26.82     61.91 o
 -12  15   2       30.35       38.05     22.83 o
 -11  15   2      534.45      598.36     93.05 o
 -10  15   2      293.88      297.30     44.58 o
  -9  15   2       14.02       13.90     13.94 o
  -8  15   2      526.58      601.89     29.79 o
  -7  15   2     1394.23     1514.46     59.71 o
  -6  15   2       79.50       61.52     11.19 o
  -5  15   2       66.83       71.90      9.47 o
  -4  15   2      204.00      252.26     22.84 o
  -3  15   2       56.12       56.92     13.67 o
  -2  15   2      976.29     1018.97     48.74 o
  -1  15   2      501.17      386.94     48.49 o
   0  15   2     2469.81     2066.72    131.77 o
   1  15   2      358.49      293.95     36.44 o
   2  15   2      131.88      128.06     27.21 o
   3  15   2      910.63      651.02     42.65 o
   4  15   2      769.84      689.48     77.94 o
   5  15   2      237.58      168.30     30.05 o
   6  15   2      906.46      626.17     52.60 o
   7  15   2     1255.02     1049.68    289.04 o
   8  15   2       67.02       44.47     31.95 o
   9  15   2       10.46       28.69     58.73 o
  10  15   2      114.10       84.29     36.80 o
 -11  16   2      168.01      219.33     92.31 o
 -10  16   2       49.38       59.46     32.41 o
  -9  16   2     1025.83     1159.56    145.15 o
  -8  16   2      199.07      221.09     32.21 o
  -7  16   2      213.67      275.59     39.09 o
  -6  16   2      806.90      955.84     61.58 o
  -5  16   2      682.71      642.13     71.60 o
  -4  16   2        0.96       -0.58     13.03 o
  -3  16   2      587.14      606.36     35.68 o
  -2  16   2     1667.49     1713.72    122.84 o
  -1  16   2        9.01        4.86     11.93 o
   0  16   2      136.40      113.10     20.15 o
   1  16   2      501.00      384.41     38.20 o
   2  16   2      909.13      727.41     93.82 o
   3  16   2       89.08       46.79     15.47 o
   4  16   2     1147.37      805.74     68.64 o
   5  16   2      875.54      616.65     49.24 o
   6  16   2      316.77      219.68     36.66 o
   7  16   2       49.07       41.89     32.54 o
   8  16   2      487.42      359.54     98.24 o
   9  16   2      527.30      403.52    335.95 o
 -10  17   2      273.99      317.67     61.73 o
  -9  17   2        2.10      -10.76     12.66 o
  -8  17   2      630.00      551.78     61.85 o
  -7  17   2     1104.58     1122.49     92.84 o
  -6  17   2      138.14      166.37     36.88 o
  -5  17   2      360.85      162.14     36.02 o
  -4  17   2      907.91      973.64     51.00 o
  -3  17   2      817.99      424.68     40.31 o
  -2  17   2       19.92       17.41     21.91 o
  -1  17   2     1120.21      971.67     76.87 o
   0  17   2     1341.50     1170.59    110.88 o
   1  17   2       11.32       29.96     13.82 o
   2  17   2       56.43       41.22     14.38 o
   3  17   2     1486.29     1054.52     61.34 o
   4  17   2      455.60      258.11     31.97 o
   5  17   2        0.24       15.07     26.19 o
   6  17   2     1227.97      785.31    174.69 o
   7  17   2     1325.17      905.57     73.51 o
   8  17   2       69.93       23.91     49.79 o
  -9  18   2     1425.80     1383.94    113.09 o
  -8  18   2      239.45      239.33     49.87 o
  -7  18   2        3.06        2.42     38.95 o
  -6  18   2     1043.67     1158.23    100.21 o
  -5  18   2      994.66      669.86     65.40 o
  -4  18   2       15.60        0.82     21.38 o
  -3  18   2      992.08      544.60     47.69 o
  -2  18   2      854.99      917.15     77.89 o
  -1  18   2     1154.33     1110.86     87.57 o
   0  18   2      157.08      121.00     20.83 o
   1  18   2     1376.24     1195.97     89.95 o
   2  18   2     1153.22      850.20     99.49 o
   3  18   2        1.96       18.97     22.79 o
   4  18   2      141.08       71.80     27.13 o
   5  18   2      574.55      305.98     83.43 o
   6  18   2      447.58      304.61     45.56 o
   7  18   2        9.28       -0.85     46.71 o
  -8  19   2      142.22      151.56     49.25 o
  -7  19   2      172.69      199.12     51.57 o
  -6  19   2       89.54       76.43     69.44 o
  -5  19   2      291.74      270.57    128.87 o
  -4  19   2      602.18      361.62     46.09 o
  -3  19   2      557.58      295.21     35.94 o
  -2  19   2      323.07      270.72     35.45 o
  -1  19   2      566.02      493.95     52.21 o
   0  19   2      545.41      360.96     45.50 o
   1  19   2        7.93        6.22     20.84 o
   2  19   2      124.88       92.89     30.11 o
   3  19   2      248.36      136.72     43.72 o
   4  19   2      293.49      100.33     73.28 o
   5  19   2       80.76       35.16     41.70 o
   6  19   2      166.49      118.49     38.33 o
  -6  20   2      168.15      104.38     39.56 o
  -5  20   2      813.06      849.49     78.47 o
  -4  20   2       70.10       43.04     25.03 o
  -3  20   2      122.09       74.47     33.11 o
  -2  20   2      822.66      383.55     41.25 o
  -1  20   2       22.18        0.70     21.57 o
   0  20   2       35.72       21.22     21.50 o
   1  20   2      518.09      222.62     43.86 o
   2  20   2      227.71      135.23     35.45 o
   3  20   2       17.52       23.51     27.12 o
   4  20   2       86.22       41.03     31.83 o
  -3  21   2      205.05      113.58     47.84 o
  -2  21   2      127.61       92.24     25.38 o
  -1  21   2       31.79       28.40     22.09 o
   0  21   2      109.97       68.00     24.23 o
   1  21   2       10.16       18.13     26.05 o
 -16   1   3       79.76       92.47     14.07 o
 -15   1   3      263.52      264.51     16.23 o
 -14   1   3      260.29      240.17     14.19 o
 -13   1   3      114.44      107.22      9.40 o
 -12   1   3       62.71       47.27      6.91 o
 -11   1   3     1322.25     1208.48     24.24 o
 -10   1   3      152.69      153.02      6.48 o
  -9   1   3     2506.11     2346.04     40.42 o
  -8   1   3     1250.29     1199.96     21.64 o
  -7   1   3      342.49      357.64      8.47 o
  -6   1   3      587.70      707.92     15.74 o
  -5   1   3       14.83       12.50      2.80 o
  -4   1   3      954.96      973.61     16.98 o
  -3   1   3     3273.39     3145.80     56.47 o
  -2   1   3     2450.19     2462.73     39.38 o
  -1   1   3     1757.37     1672.18     30.52 o
   0   1   3       59.27       36.51      1.67 o
   1   1   3       61.85       63.59      2.72 o
   2   1   3     3121.53     3275.30     70.64 o
   3   1   3      698.50      792.52     21.03 o
   4   1   3       31.34       39.60      3.48 o
   5   1   3     1893.77     1802.89     34.46 o
   6   1   3     1440.45     1370.47     24.27 o
   7   1   3        9.78       19.29      4.12 o
   8   1   3      123.08      117.45      6.58 o
   9   1   3      810.20      777.69     27.22 o
  10   1   3      269.52      255.74     14.44 o
  11   1   3        1.45       -9.66     11.34 o
  12   1   3       56.08       53.81     13.11 o
  13   1   3      857.70      894.87     50.72 o
 -16   2   3      136.67      129.83     14.87 o
 -15   2   3       81.66       85.48     12.50 o
 -14   2   3     1992.46     1876.86     54.30 o
 -13   2   3      425.68      393.46     15.89 o
 -12   2   3       54.62       47.50      7.64 o
 -11   2   3      529.77      485.72     14.26 o
 -10   2   3     2714.94     2554.17     46.77 o
  -9   2   3      213.81      188.85      6.77 o
  -8   2   3      154.33      156.64      5.70 o
  -7   2   3     1844.58     1846.22     37.92 o
  -6   2   3      244.45      358.31     10.10 o
  -5   2   3      399.14      460.36     11.46 o
  -4   2   3     4030.32     4307.42     82.90 o
  -3   2   3     1783.66     1806.43     32.66 o
  -2   2   3     2309.57     2314.40     38.76 o
  -1   2   3      167.44      142.66      3.82 o
   0   2   3     4346.92     4317.17     73.41 o
   1   2   3     3852.89     3826.92     74.19 o
   2   2   3     3011.90     3279.83     84.80 o
   3   2   3     6891.82     6884.73    135.12 o
   4   2   3     3547.75     3348.67     67.12 o
   5   2   3     1504.27     1548.35     30.41 o
   6   2   3        8.63        8.94      3.39 o
   7   2   3     1028.99      999.84     18.88 o
   8   2   3       20.19       24.36      5.80 o
   9   2   3      374.54      316.29     11.63 o
  10   2   3      698.62      636.51     23.72 o
  11   2   3     1331.38     1272.67     38.37 o
  12   2   3     1058.58     1020.91     33.55 o
  13   2   3       48.89       19.13     13.77 o
 -16   3   3      520.95      514.11     21.71 o
 -15   3   3      948.73      955.91     47.95 o
 -14   3   3      504.41      474.33     30.42 o
 -13   3   3      176.36      184.90     10.96 o
 -12   3   3     5547.47     5183.68    119.91 o
 -11   3   3     2511.83     2303.14     43.07 o
 -10   3   3      102.59      101.94      6.25 o
  -9   3   3     2975.73     2888.43     52.27 o
  -8   3   3     2879.54     2790.02     54.91 o
  -7   3   3      427.55      457.56     11.98 o
  -6   3   3     1539.94     1564.56     33.85 o
  -5   3   3     6274.04     6712.70    169.21 o
  -4   3   3     2223.02     2212.25     47.45 o
  -3   3   3    10733.79    11717.93    195.35 o
  -2   3   3     8617.06     8598.54    128.30 o
  -1   3   3    13065.00    12807.73    203.62 o
   0   3   3     1309.51     1257.76     21.75 o
   1   3   3     4300.02     4412.61     78.18 o
   2   3   3     2133.40     1830.02     36.15 o
   3   3   3     1268.18     1220.48     28.65 o
   4   3   3       53.57       58.31      3.58 o
   5   3   3     4367.85     4333.34     76.67 o
   6   3   3     2439.15     2282.04     35.66 o
   7   3   3       63.53       62.25      5.10 o
   8   3   3      755.95      656.37     16.44 o
   9   3   3     3906.08     3683.04     83.01 o
  10   3   3     1722.22     1704.20     55.01 o
  11   3   3        0.03      -15.66     10.81 o
  12   3   3     1470.53     1498.19     45.82 o
  13   3   3      955.89     1017.31     50.81 o
 -16   4   3      100.13       76.60     13.62 o
 -15   4   3       25.51        9.49     11.76 o
 -14   4   3     1237.79     1218.84     60.51 o
 -13   4   3     1123.20     1065.90     29.70 o
 -12   4   3      618.95      600.19     21.22 o
 -11   4   3     2147.19     2139.42     54.63 o
 -10   4   3     6020.69     5828.28    109.41 o
  -9   4   3      540.19      518.09     13.20 o
  -8   4   3      809.81      807.62     17.97 o
  -7   4   3     5452.53     5598.67    132.11 o
  -6   4   3     3685.55     4070.22    116.75 o
  -5   4   3       81.60       76.28      4.04 o
  -4   4   3     3397.65     3508.58     66.79 o
  -3   4   3    20207.88    21701.88    340.66 o
  -2   4   3     2624.63     2458.91     42.00 o
  -1   4   3     1406.62     1462.93     23.47 o
   0   4   3    16643.91    16670.21    248.07 o
   1   4   3    11213.03    11438.98    187.93 o
   2   4   3       40.04       51.88      2.37 o
   3   4   3     6023.17     6298.46    114.18 o
   4   4   3     5845.70     5924.58    114.78 o
   5   4   3     1660.75     1483.59     28.68 o
   6   4   3       26.05       37.32      3.96 o
   7   4   3     2454.02     2349.86     44.09 o
   8   4   3     4632.23     4329.00     76.06 o
   9   4   3      336.38      335.23     20.83 o
  10   4   3      618.17      651.28     24.76 o
  11   4   3     1920.05     1995.57    125.37 o
  12   4   3      370.64      330.22     22.31 o
  13   4   3       38.92       37.47     17.86 o
 -16   5   3     1506.09     1447.26     41.71 o
 -15   5   3      671.97      587.38     23.28 o
 -14   5   3       24.11       13.88     12.81 o
 -13   5   3     1158.63     1093.11     50.07 o
 -12   5   3     5208.46     4858.67    163.26 o
 -11   5   3      945.81      981.98     23.23 o
 -10   5   3       48.99       53.49      6.02 o
  -9   5   3     2010.64     2065.54     43.55 o
  -8   5   3     2974.12     3077.50     71.33 o
  -7   5   3       40.19       57.38      9.34 o
  -6   5   3     1887.04     2027.04     52.22 o
  -5   5   3    10293.88    11713.79    334.17 o
  -4   5   3     5622.18     6290.73    126.81 o
  -3   5   3       15.34       35.02      2.41 o
  -2   5   3     4725.97     4814.07     75.88 o
  -1   5   3     6000.09     5909.20     92.03 o
   0   5   3      344.51      450.09      7.77 o
   1   5   3     2457.96     2380.71     38.14 o
   2   5   3     9197.08     9036.60    128.98 o
   3   5   3     3894.09     3933.61     65.85 o
   4   5   3       25.10       38.87      3.30 o
   5   5   3     2650.77     2622.29     47.23 o
   6   5   3      299.51      296.49      9.67 o
   7   5   3     3727.76     3444.54     68.73 o
   8   5   3      657.26      624.01     15.85 o
   9   5   3     2812.20     2607.74     61.13 o
  10   5   3      972.81      944.58     31.91 o
  11   5   3      177.85      196.07     16.98 o
  12   5   3      724.58      787.52     35.99 o
  13   5   3      352.25      342.38     24.32 o
 -16   6   3      101.35       98.27     57.28 o
 -15   6   3      137.20      140.31     76.51 o
 -14   6   3      997.83      904.93     52.16 o
 -13   6   3      389.11      350.27     41.36 o
 -12   6   3      105.98      103.85      8.14 o
 -11   6   3     1836.38     1717.53     57.26 o
 -10   6   3     2028.32     2075.13     56.03 o
  -9   6   3      144.49      151.59      8.57 o
  -8   6   3      897.74      943.88     22.45 o
  -7   6   3     4821.60     5164.01    127.67 o
  -6   6   3     1496.95     1470.01     62.72 o
  -5   6   3     6816.66     8206.40    187.50 o
  -4   6   3    14966.52    16800.75    306.44 o
  -3   6   3    11698.21    12790.93    206.45 o
  -2   6   3     3868.07     4143.34     65.22 o
  -1   6   3        7.53       14.14      1.92 o
   0   6   3    12089.77    12825.24    200.15 o
   1   6   3     4771.14     4831.46     73.92 o
   2   6   3      538.95      532.35      8.84 o
   3   6   3     1122.16     1181.57     21.55 o
   4   6   3     2283.59     2269.42     43.73 o
   5   6   3      239.98      248.36      8.00 o
   6   6   3      770.76      753.98     17.74 o
   7   6   3     8822.18     8910.08    161.07 o
   8   6   3     1116.30     1136.52     24.66 o
   9   6   3      252.36      246.71     11.92 o
  10   6   3      879.92      871.65     32.88 o
  11   6   3      853.90      825.05     35.81 o
  12   6   3      367.04      377.47     23.89 o
  13   6   3       34.10       18.55     18.24 o
 -15   7   3      296.03      316.27    180.78 o
 -14   7   3        5.10       12.53     17.73 o
 -13   7   3      112.35      110.30     18.31 o
 -12   7   3      476.33      475.98     24.89 o
 -11   7   3      126.69      133.13     15.61 o
 -10   7   3     1104.10     1028.91     29.92 o
  -9   7   3      788.06      765.03     21.97 o
  -8   7   3     2864.50     2948.37     68.27 o
  -7   7   3      278.90      341.19     17.91 o
  -6   7   3       36.98       31.74      5.42 o
  -5   7   3     6079.36     6606.62    182.35 o
  -4   7   3     1945.10     2367.46     43.67 o
  -3   7   3      259.66      392.94      7.79 o
  -2   7   3     4834.23     4968.72     84.18 o
  -1   7   3     2489.02     2421.82     39.32 o
   0   7   3     1199.19     1318.41     21.13 o
   1   7   3      584.67      566.52      9.88 o
   2   7   3     1730.42     1693.00     26.06 o
   3   7   3      510.41      524.14     10.55 o
   4   7   3       35.04       33.31      3.32 o
   5   7   3     1506.12     1560.97     31.81 o
   6   7   3     2263.39     2210.07     43.97 o
   7   7   3      286.96      279.06     10.23 o
   8   7   3       33.00       39.32      7.55 o
   9   7   3      385.94      424.71     17.96 o
  10   7   3      459.35      507.67     22.45 o
  11   7   3       15.17      -20.89     19.66 o
  12   7   3      370.53      381.37     23.91 o
  13   7   3      195.45      241.81     22.57 o
 -15   8   3       64.68       54.11     43.42 o
 -14   8   3      635.24      673.33    107.24 o
 -13   8   3       96.67       97.53     20.88 o
 -12   8   3       28.52       30.97     30.56 o
 -11   8   3       78.97       60.37     11.43 o
 -10   8   3      436.93      352.78     31.53 o
  -9   8   3        7.46      -11.21      8.54 o
  -8   8   3        4.28        0.88      8.84 o
  -7   8   3     1068.84     1055.12     43.19 o
  -6   8   3      289.36      324.22     11.89 o
  -5   8   3      184.70      182.10      5.71 o
  -4   8   3        6.63       13.64      3.55 o
  -3   8   3       96.43      127.54      4.24 o
  -2   8   3       69.41       76.53      3.65 o
  -1   8   3       99.42      115.58      3.90 o
   0   8   3      201.05      203.62      5.45 o
   1   8   3      138.39      152.51      5.04 o
   2   8   3       94.00      117.20      5.15 o
   3   8   3      435.89      444.80      9.53 o
   4   8   3      172.69      178.34      6.45 o
   5   8   3      372.29      405.14     12.15 o
   6   8   3      206.20      205.90      8.31 o
   7   8   3      435.50      444.69     13.12 o
   8   8   3       47.23       52.69      9.29 o
   9   8   3       16.30       17.91      9.51 o
  10   8   3       42.40       29.00     12.40 o
  11   8   3        9.22       -4.46     13.87 o
  12   8   3       37.90       16.68     18.96 o
 -15   9   3        1.90       21.81     20.54 o
 -14   9   3       41.72       26.77     19.11 o
 -13   9   3       26.27       10.62     18.93 o
 -12   9   3      140.67      151.64     19.17 o
 -11   9   3      108.50       96.22     13.17 o
 -10   9   3      173.57      162.52     13.52 o
  -9   9   3      102.96       77.55      8.74 o
  -8   9   3       36.99       26.59      7.09 o
  -7   9   3       12.57       12.50      5.62 o
  -6   9   3      488.50      525.72     13.94 o
  -5   9   3      376.16      419.64     10.65 o
  -4   9   3      267.83      326.49      8.41 o
  -3   9   3      122.51      141.17      5.42 o
  -2   9   3      446.67      438.01     10.51 o
  -1   9   3        9.22        4.99      2.61 o
   0   9   3        3.20        2.36      2.49 o
   1   9   3     2614.36     2841.47     46.23 o
   2   9   3        7.95        6.27      3.09 o
   3   9   3       33.40       45.12      3.87 o
   4   9   3      151.85      152.24      7.80 o
   5   9   3     1760.63     1735.38     31.83 o
   6   9   3      259.35      268.90      9.64 o
   7   9   3       13.00       23.62      7.51 o
   8   9   3       38.43       38.80      9.17 o
   9   9   3       19.32       20.15     11.59 o
  10   9   3       17.28        9.84     13.34 o
  11   9   3       12.73        6.41     14.39 o
  12   9   3        8.11        5.73     17.78 o
 -15  10   3      103.66       82.10     37.46 o
 -14  10   3        5.31      -18.03     31.80 o
 -13  10   3      211.42      152.34     35.78 o
 -12  10   3       29.89       -1.44     26.77 o
 -11  10   3      801.11      700.97     56.35 o
 -10  10   3      352.90      310.64     39.49 o
  -9  10   3        4.83       -7.77      8.32 o
  -8  10   3      700.98      695.31     28.75 o
  -7  10   3      374.02      370.49     17.99 o
  -6  10   3      807.05      839.17     25.05 o
  -5  10   3      556.40      571.68     15.95 o
  -4  10   3     1675.89     1764.91     38.04 o
  -3  10   3     2888.59     3087.23     60.11 o
  -2  10   3     1800.91     1885.94     37.46 o
  -1  10   3        0.84        4.52      3.20 o
   0  10   3     2316.06     2404.86     47.29 o
   1  10   3      303.77      311.77      7.55 o
   2  10   3       50.54       55.48      4.01 o
   3  10   3      279.90      275.71      7.84 o
   4  10   3      285.17      266.40      8.31 o
   5  10   3     1843.08     1936.23     35.33 o
   6  10   3      263.12      280.07      9.05 o
   7  10   3      338.20      393.47     15.69 o
   8  10   3     1004.78     1012.88     54.92 o
   9  10   3       13.58        4.22     12.57 o
  10  10   3      168.64      156.79     16.27 o
  11  10   3      740.93      829.47     58.78 o
  12  10   3       78.16       85.50     19.43 o
 -14  11   3        6.98       -6.44     33.75 o
 -13  11   3      147.44      155.93     35.90 o
 -12  11   3      689.65      628.42     57.56 o
 -11  11   3       45.91       27.04     26.26 o
 -10  11   3        1.22      -14.59      8.98 o
  -9  11   3     1083.78     1099.78     43.28 o
  -8  11   3     1165.49     1240.52     38.39 o
  -7  11   3      885.35      860.87     26.88 o
  -6  11   3      496.35      559.93     19.43 o
  -5  11   3      202.65      194.55     13.61 o
  -4  11   3     2299.28     2402.78     51.17 o
  -3  11   3      708.09      749.54     16.69 o
  -2  11   3     2003.02     2010.60     39.85 o
  -1  11   3     5204.89     5238.49    100.38 o
   0  11   3      406.02      390.74     10.05 o
   1  11   3       54.09       58.50      4.27 o
   2  11   3     1412.28     1450.63     27.51 o
   3  11   3      317.39      311.96     10.71 o
   4  11   3      531.81      572.45     15.51 o
   5  11   3      509.37      501.90     18.33 o
   6  11   3      479.39      480.48     17.37 o
   7  11   3      366.38      399.23     17.59 o
   8  11   3       65.19       62.95     12.70 o
   9  11   3      829.48      906.02     84.61 o
  10  11   3      306.91      358.64     22.13 o
  11  11   3       46.18       40.71     15.67 o
 -14  12   3     1238.52     1388.04     96.82 o
 -13  12   3      969.56     1007.57     76.91 o
 -12  12   3        0.37       -8.19     28.49 o
 -11  12   3      364.77      368.96     40.74 o
 -10  12   3     2009.37     1880.24     86.52 o
  -9  12   3      337.83      346.08     16.45 o
  -8  12   3     1177.99     1113.72     33.89 o
  -7  12   3     1649.24     1685.94     47.46 o
  -6  12   3     1714.50     1874.85     51.91 o
  -5  12   3      209.34      205.24     12.13 o
  -4  12   3       75.49       82.76      6.39 o
  -3  12   3     4688.91     4863.40    110.61 o
  -2  12   3      333.10      335.14     10.41 o
  -1  12   3     1588.04     1559.78     31.50 o
   0  12   3     2450.46     2446.21     51.94 o
   1  12   3     2148.07     2151.35     50.00 o
   2  12   3       24.06       30.14      7.36 o
   3  12   3      732.34      769.89     20.85 o
   4  12   3     1813.45     1756.82     47.94 o
   5  12   3     1694.57     1729.94     48.73 o
   6  12   3      385.37      408.09     17.01 o
   7  12   3      516.08      523.77     23.10 o
   8  12   3     1911.87     2060.57    179.66 o
   9  12   3       69.06       81.60     21.45 o
  10  12   3      322.31      356.80     20.45 o
  11  12   3      539.10      591.74     36.79 o
 -13  13   3      199.81      192.34     39.69 o
 -12  13   3     1089.25     1132.70     60.54 o
 -11  13   3      658.99      702.14     99.55 o
 -10  13   3       15.22       -3.56     12.31 o
  -9  13   3     1230.16     1359.82     47.05 o
  -8  13   3     1861.13     1942.30     54.51 o
  -7  13   3      856.82      885.88     29.40 o
  -6  13   3     1414.54     1492.86     42.47 o
  -5  13   3     2726.24     2743.01     85.54 o
  -4  13   3      945.69      975.78     33.45 o
  -3  13   3      926.59      939.22     27.28 o
  -2  13   3     2360.67     2424.66     63.92 o
  -1  13   3     2651.48     2822.74     74.18 o
   0  13   3      749.92      767.95     26.00 o
   1  13   3     1584.40     1525.28     47.36 o
   2  13   3     2571.74     2398.30     55.52 o
   3  13   3     1240.81     1139.47     35.45 o
   4  13   3       67.47       71.20      9.47 o
   5  13   3     2813.21     2791.92    203.66 o
   6  13   3     1838.45     2035.75    159.26 o
   7  13   3        6.96       16.47     26.06 o
   8  13   3      119.66      169.04     34.61 o
   9  13   3     1576.55     1944.45     84.64 o
  10  13   3      539.08      608.41     46.79 o
 -12  14   3       47.77       39.93     59.72 o
 -11  14   3      363.91      405.86     26.83 o
 -10  14   3     1761.86     1885.13     75.03 o
  -9  14   3      386.14      454.31     29.76 o
  -8  14   3      338.17      378.06     19.91 o
  -7  14   3     1609.63     1725.89     49.05 o
  -6  14   3      358.64      393.96     19.25 o
  -5  14   3       13.95       10.56      8.67 o
  -4  14   3     1386.39     1423.34     46.33 o
  -3  14   3      363.36      416.13     21.15 o
  -2  14   3       27.67       37.46      7.61 o
  -1  14   3      108.77      117.27      8.83 o
   0  14   3     1976.85     1957.95     73.10 o
   1  14   3     1717.10     1638.17     44.19 o
   2  14   3      172.43      145.66      9.72 o
   3  14   3      645.96      622.10     38.13 o
   4  14   3      775.26      770.79     59.12 o
   5  14   3      104.49      114.49     10.94 o
   6  14   3      489.90      469.57     48.24 o
   7  14   3     1884.15     1707.87    103.63 o
   8  14   3      445.73      365.38     61.71 o
   9  14   3      180.74      205.91     63.55 o
  10  14   3       52.30       67.36     40.34 o
 -12  15   3      581.54      651.00     72.97 o
 -11  15   3      224.30      296.57     27.28 o
 -10  15   3       45.67       36.88     16.34 o
  -9  15   3      643.05      758.02     51.71 o
  -8  15   3      540.73      592.37     30.52 o
  -7  15   3       33.10       34.37     23.78 o
  -6  15   3      288.73      294.26     31.67 o
  -5  15   3     1533.29     1644.72     56.09 o
  -4  15   3      850.32      915.81     32.26 o
  -3  15   3      188.78      191.20     25.95 o
  -2  15   3      634.20      644.85     28.24 o
  -1  15   3     2027.89     1887.23     58.96 o
   0  15   3       64.21       57.73     12.92 o
   1  15   3      402.28      310.19     42.19 o
   2  15   3     2030.36     1981.79     75.63 o
   3  15   3      905.22      849.21     90.71 o
   4  15   3       38.69       49.36     26.23 o
   5  15   3      717.05      585.81    110.98 o
   6  15   3      918.50      729.10     70.40 o
   7  15   3      100.28       94.16     34.57 o
   8  15   3      214.34      166.07     40.31 o
   9  15   3      439.36      373.58     53.74 o
 -11  16   3       97.02      112.07     23.02 o
 -10  16   3      291.49      349.72     26.24 o
  -9  16   3      277.03      394.45     26.28 o
  -8  16   3      245.01      307.08     22.89 o
  -7  16   3      472.34      556.79     27.78 o
  -6  16   3      653.63      729.03     33.25 o
  -5  16   3        7.59        7.61      8.31 o
  -4  16   3      394.79      420.18     18.71 o
  -3  16   3      591.13      645.36     59.78 o
  -2  16   3       36.75       36.88     26.50 o
  -1  16   3      173.68      130.00     18.55 o
   0  16   3       70.16       51.28     13.47 o
   1  16   3       92.63      112.48     15.92 o
   2  16   3      164.90      139.82     18.07 o
   3  16   3      584.85      422.20     37.53 o
   4  16   3      264.95      207.38     32.11 o
   5  16   3      147.58      143.55     32.92 o
   6  16   3        1.28       -1.47     34.83 o
   7  16   3      203.42      134.94     37.48 o
   8  16   3      123.18      103.46     38.57 o
 -10  17   3       55.42       63.50     19.47 o
  -9  17   3       11.20       25.69     15.53 o
  -8  17   3        3.76        5.20     13.41 o
  -7  17   3       31.47       31.00     18.20 o
  -6  17   3      126.09      143.10     27.58 o
  -5  17   3      144.67      139.52     24.33 o
  -4  17   3       59.13       29.64     22.69 o
  -3  17   3      183.17      252.09     37.19 o
  -2  17   3      462.40      508.47     51.51 o
  -1  17   3      265.88      268.36     37.42 o
   0  17   3        0.16      -10.22     13.66 o
   1  17   3       89.72       64.02     15.24 o
   2  17   3        1.04       11.96     20.46 o
   3  17   3      167.29      133.04     26.96 o
   4  17   3        0.92      -13.20     25.19 o
   5  17   3       59.91       40.41     28.78 o
   6  17   3        2.73        0.48     29.46 o
   7  17   3       38.31        9.42     32.38 o
  -9  18   3       12.04       22.59     46.28 o
  -8  18   3       27.06      -12.49     42.30 o
  -7  18   3       16.68       11.27     38.14 o
  -6  18   3       47.99       33.42     27.82 o
  -5  18   3        6.19        8.25     20.71 o
  -4  18   3       19.91       17.77     18.30 o
  -3  18   3       68.70       28.26     31.43 o
  -2  18   3        3.25       -5.80     16.17 o
  -1  18   3       25.67       27.40     16.81 o
   0  18   3      212.79      125.05     46.36 o
   1  18   3      171.63       89.89     23.24 o
   2  18   3        2.28       -2.40     20.39 o
   3  18   3      101.29       44.47     24.36 o
   4  18   3        0.79        9.41     26.12 o
   5  18   3       36.35       32.79     29.76 o
   6  18   3       63.01        8.46     30.51 o
  -8  19   3      240.67      300.54     54.38 o
  -7  19   3        1.91       52.41     38.82 o
  -6  19   3        8.28      -18.42     29.92 o
  -5  19   3       20.37       15.17     23.30 o
  -4  19   3      110.31       93.63     42.53 o
  -3  19   3       82.39       63.01     42.01 o
  -2  19   3       83.71       42.12     39.53 o
  -1  19   3      550.87      414.66     48.62 o
   0  19   3      113.46       45.31     20.45 o
   1  19   3       17.30       20.47     21.32 o
   2  19   3       10.45       -1.15     21.94 o
   3  19   3      175.54       35.28     25.40 o
   4  19   3       13.77        1.22     26.80 o
   5  19   3       37.82      -14.53     78.24 o
  -6  20   3      832.42      808.59     77.93 o
  -5  20   3       23.46       23.32     24.34 o
  -4  20   3      159.20      115.22     52.31 o
  -3  20   3      501.73      379.90     97.23 o
  -2  20   3      403.59      426.67     51.16 o
  -1  20   3        3.75       18.85     20.31 o
   0  20   3      347.68      208.65     44.76 o
   1  20   3      587.89      303.64     50.92 o
   2  20   3        9.55       26.31     25.59 o
   3  20   3      194.86       91.84     29.93 o
  -3  21   3      109.98       76.71     32.76 o
  -2  21   3      863.98      499.73     48.51 o
  -1  21   3      306.27      178.39    108.87 o
   0  21   3        7.33       11.84     24.34 o
 -17   0   4      266.09      251.89     25.11 o
 -16   0   4      359.45      380.54     27.24 o
 -15   0   4     2221.05     2121.20     71.88 o
 -14   0   4     3588.49     3298.22    104.16 o
 -13   0   4     1541.03     1394.68     66.50 o
 -12   0   4     5964.49     5438.05    129.60 o
 -11   0   4     3933.13     3652.01     87.55 o
 -10   0   4      995.00      975.83     26.52 o
  -9   0   4     1761.56     1872.68     46.08 o
  -8   0   4     3970.20     4002.92    106.65 o
  -7   0   4    16079.64    16224.05    497.02 o
  -6   0   4      873.73      942.52     27.04 o
  -5   0   4     4477.87     3983.56    116.34 o
  -4   0   4     3493.19     3177.22    100.20 o
  -3   0   4     2500.28     2523.06     65.75 o
  -2   0   4     3507.10     3535.35    104.14 o
  -1   0   4     5656.29     5603.53    140.23 o
   0   0   4     9958.28     9736.75    247.69 o
   1   0   4      866.34      771.34     28.25 o
   2   0   4     2416.99     2220.05     70.17 o
   3   0   4     2292.36     1994.75     50.23 o
   4   0   4      535.75      508.83     16.20 o
   5   0   4      351.39      280.96     10.59 o
   6   0   4     8068.97     7887.14    186.37 o
   7   0   4     2931.34     3014.88     74.41 o
   8   0   4       56.68       32.51     10.86 o
   9   0   4     1297.65     1278.98     53.03 o
  10   0   4     1585.71     1576.41     86.44 o
  11   0   4      303.56      283.82     23.89 o
  12   0   4      167.62      138.95     21.89 o
  13   0   4     2517.56     2708.01    317.68 o
 -17   1   4     1113.68     1107.08     36.17 o
 -16   1   4     1141.13     1126.94     48.99 o
 -15   1   4        7.46       -0.20     11.54 o
 -14   1   4      119.68      120.09     10.32 o
 -13   1   4     1904.01     1770.52     38.94 o
 -12   1   4     1954.41     1766.68     34.25 o
 -11   1   4       80.63       75.02      6.32 o
 -10   1   4     1713.04     1620.40     30.65 o
  -9   1   4     3155.73     2938.37     52.89 o
  -8   1   4      174.50      162.86      6.83 o
  -7   1   4       82.72      106.49      5.47 o
  -6   1   4     9479.48     9214.00    161.16 o
  -5   1   4     5703.82     5490.85     96.21 o
  -4   1   4     2706.63     2876.38     59.28 o
  -3   1   4     3505.19     3387.17     61.69 o
  -2   1   4    23855.80    23621.86    421.87 o
  -1   1   4      435.24      491.90      9.95 o
   0   1   4     1412.11     1373.68     22.63 o
   1   1   4     9986.19     9615.06    166.85 o
   2   1   4      412.77      329.99      8.68 o
   3   1   4      195.73      212.55      6.73 o
   4   1   4     2741.37     2497.28     48.01 o
   5   1   4     5858.33     5581.91     91.78 o
   6   1   4      894.63      850.39     17.26 o
   7   1   4      403.22      414.96     14.93 o
   8   1   4     2282.87     2303.22     56.12 o
   9   1   4     1469.20     1309.86     38.10 o
  10   1   4      174.82      166.40     13.61 o
  11   1   4     1024.16     1003.90     34.09 o
  12   1   4     1202.63     1187.94     53.37 o
  13   1   4      563.26      607.90     31.63 o
 -17   2   4       69.46       58.24     14.42 o
 -16   2   4      134.61      121.99     14.41 o
 -15   2   4     1056.75      991.73     32.24 o
 -14   2   4     2011.42     1878.20     60.80 o
 -13   2   4      555.66      518.05     20.22 o
 -12   2   4     1092.40     1026.41     21.96 o
 -11   2   4     1817.74     1697.54     32.56 o
 -10   2   4       10.23       13.23      4.82 o
  -9   2   4       16.93       28.59      4.27 o
  -8   2   4     7771.09     8039.92    161.02 o
  -7   2   4     1193.31     1130.97     25.81 o
  -6   2   4      129.49      150.74      4.56 o
  -5   2   4     2911.60     3057.97     60.71 o
  -4   2   4     9481.94     9624.98    183.28 o
  -3   2   4     3355.02     3285.32     52.51 o
  -2   2   4       15.57       33.14      2.24 o
  -1   2   4     2435.13     2175.14     37.15 o
   0   2   4     2313.79     2129.79     39.05 o
   1   2   4       82.17       80.95      2.86 o
   2   2   4       35.22       67.45      3.59 o
   3   2   4     9180.78     9292.12    182.32 o
   4   2   4      875.29      738.73     15.20 o
   5   2   4       21.11       21.10      4.12 o
   6   2   4     3223.05     2964.81     49.52 o
   7   2   4     2104.49     1931.46     38.42 o
   8   2   4      210.13      146.21      8.22 o
   9   2   4      226.23      213.76     12.31 o
  10   2   4     2002.25     2050.03     92.37 o
  11   2   4       55.27       70.91     23.81 o
  12   2   4        1.22      -32.60     18.00 o
  13   2   4      778.52      793.73     33.13 o
 -16   3   4      169.83      168.34     14.89 o
 -15   3   4       13.68       -6.46     11.07 o
 -14   3   4      572.26      517.50     34.22 o
 -13   3   4      133.27      127.56     12.15 o
 -12   3   4      435.05      403.54     13.06 o
 -11   3   4      486.28      464.00     14.43 o
 -10   3   4     1203.81     1182.59     24.34 o
  -9   3   4     2657.62     2737.90     49.70 o
  -8   3   4      298.87      326.37      9.40 o
  -7   3   4      266.89      268.03      9.82 o
  -6   3   4     1573.29     1621.97     36.27 o
  -5   3   4     1250.49     1223.67     24.62 o
  -4   3   4     1457.69     1545.96     30.26 o
  -3   3   4    14781.25    15677.08    291.98 o
  -2   3   4      583.20      534.18      9.01 o
  -1   3   4      102.59      118.04      3.55 o
   0   3   4      235.09      268.04      5.44 o
   1   3   4     3120.54     3030.52     49.62 o
   2   3   4     1089.21     1010.88     18.59 o
   3   3   4       22.07       29.58      3.89 o
   4   3   4     3513.85     3393.45     73.14 o
   5   3   4      465.08      495.94     12.94 o
   6   3   4       15.94       15.08      4.26 o
   7   3   4       55.78       79.63      7.51 o
   8   3   4     1248.88     1161.03     28.42 o
   9   3   4      387.65      376.53     19.11 o
  10   3   4        0.13      -10.41     13.64 o
  11   3   4       23.50       -3.93     14.92 o
  12   3   4      137.58      146.95     20.25 o
  13   3   4        3.98      -11.05     18.78 o
 -16   4   4        3.69      -12.58     11.78 o
 -15   4   4       72.05       30.55     11.36 o
 -14   4   4        3.68       -9.50     11.29 o
 -13   4   4        1.33       -6.71      8.07 o
 -12   4   4      315.83      266.30     11.65 o
 -11   4   4       57.16       63.38      6.29 o
 -10   4   4       14.65       19.87      4.93 o
  -9   4   4        2.19       -7.64      5.26 o
  -8   4   4      107.54      115.95      6.77 o
  -7   4   4      769.22      827.89     24.43 o
  -6   4   4     1669.70     1933.65     55.95 o
  -5   4   4      736.34      803.15     16.81 o
  -4   4   4      422.40      402.85      8.82 o
  -3   4   4      164.93      215.31      5.46 o
  -2   4   4      581.80      662.75     10.94 o
  -1   4   4        3.96        3.27      1.84 o
   0   4   4     1412.64     1533.23     24.81 o
   1   4   4      183.27      175.25      4.82 o
   2   4   4      140.62      137.18      4.58 o
   3   4   4     2142.77     2120.64     46.22 o
   4   4   4     1217.15     1189.09     26.34 o
   5   4   4      410.13      428.94     12.73 o
   6   4   4       37.47       30.36      5.05 o
   7   4   4      466.40      375.89     13.03 o
   8   4   4        5.97        5.83      7.03 o
   9   4   4       57.79       41.86      9.42 o
  10   4   4        4.20        8.26     10.91 o
  11   4   4       34.30       17.94     15.46 o
  12   4   4       10.80      -17.47     17.37 o
 -16   5   4       81.74       56.86     17.89 o
 -15   5   4      579.70      551.08     30.01 o
 -14   5   4      156.21      111.42     23.51 o
 -13   5   4       43.01       43.33     10.90 o
 -12   5   4        1.45       -1.44      9.29 o
 -11   5   4       24.80       14.16      7.67 o
 -10   5   4      170.87      156.96      9.08 o
  -9   5   4      269.37      281.06     13.44 o
  -8   5   4      361.51      330.39     12.21 o
  -7   5   4      205.59      212.61     20.02 o
  -6   5   4      482.67      636.45     15.63 o
  -5   5   4     1311.49     1452.61     35.80 o
  -4   5   4      227.71      297.93      7.86 o
  -3   5   4     2747.37     2900.28     45.46 o
  -2   5   4      148.68      159.09      5.82 o
  -1   5   4     1061.94     1178.12     17.46 o
   0   5   4      880.91      907.09     15.23 o
   1   5   4        7.87       13.32      1.87 o
   2   5   4      202.77      170.63      5.18 o
   3   5   4        0.34       -2.09      2.79 o
   4   5   4        5.97       14.75      4.37 o
   5   5   4     1141.98     1187.02     26.82 o
   6   5   4      728.04      681.49     16.78 o
   7   5   4       41.93       49.75      7.48 o
   8   5   4      323.02      310.25     13.43 o
   9   5   4        5.81        4.01      9.20 o
  10   5   4       61.49       80.54     12.21 o
  11   5   4       94.67       77.51     20.10 o
  12   5   4      187.51      191.01     21.39 o
 -16   6   4       40.99       30.87     29.18 o
 -15   6   4     1203.55     1108.73     80.95 o
 -14   6   4       21.29       16.75     17.02 o
 -13   6   4        2.33      -13.88     13.41 o
 -12   6   4      274.38      276.17     14.82 o
 -11   6   4      802.77      766.04     22.58 o
 -10   6   4      911.80      848.90     38.31 o
  -9   6   4      108.32      118.65      7.92 o
  -8   6   4     1057.11     1058.02     34.54 o
  -7   6   4      965.16     1004.15     50.55 o
  -6   6   4      475.44      508.54     14.55 o
  -5   6   4     1229.48     1416.65     33.84 o
  -4   6   4    17084.38    18340.09    295.67 o
  -3   6   4      416.52      413.26      7.97 o
  -2   6   4      797.46      844.49     15.66 o
  -1   6   4       22.12       61.56      2.51 o
   0   6   4      298.34      271.71      5.78 o
   1   6   4       57.36       90.67      3.15 o
   2   6   4      626.69      621.72     11.25 o
   3   6   4     4957.30     4938.35     87.43 o
   4   6   4      218.04      221.38      8.46 o
   5   6   4      270.41      288.85     11.05 o
   6   6   4      196.48      180.39      9.64 o
   7   6   4      371.71      357.32     13.55 o
   8   6   4        7.09        3.00      8.56 o
   9   6   4      811.21      752.52     25.62 o
  10   6   4       59.38       59.81     17.15 o
  11   6   4      256.98      242.74     22.50 o
  12   6   4        0.89       -2.49     17.41 o
 -16   7   4     1643.62     1615.61     67.82 o
 -15   7   4        2.82      -31.33     36.05 o
 -14   7   4      186.45      205.79     30.89 o
 -13   7   4      600.75      572.32     41.40 o
 -12   7   4       24.46        8.98     14.42 o
 -11   7   4      678.87      690.08     27.28 o
 -10   7   4     1701.25     1781.48     46.78 o
  -9   7   4     1748.28     1809.73     46.66 o
  -8   7   4      773.09      845.96     29.68 o
  -7   7   4     2784.11     3118.48    134.91 o
  -6   7   4     2629.72     2676.36     64.64 o
  -5   7   4     1628.84     1614.14     33.35 o
  -4   7   4     2711.39     2965.61     58.22 o
  -3   7   4     4680.09     4698.91     68.00 o
  -2   7   4     4299.18     4505.97     86.27 o
  -1   7   4      218.10      198.18      7.29 o
   0   7   4      954.55      984.95     16.29 o
   1   7   4     1268.49     1247.64     20.50 o
   2   7   4      824.73      759.81     13.45 o
   3   7   4      141.67      164.28      6.75 o
   4   7   4     5193.95     5293.26     92.02 o
   5   7   4     6228.30     6299.90    128.19 o
   6   7   4      164.72      144.45      7.66 o
   7   7   4     1213.37     1188.75     30.58 o
   8   7   4     2682.27     2664.14     63.12 o
   9   7   4      708.51      705.33     28.30 o
  10   7   4       14.27        7.83     13.93 o
  11   7   4      682.43      710.07     33.73 o
  12   7   4      352.52      371.08     25.14 o
 -15   8   4      388.43      387.43    174.93 o
 -14   8   4      487.56      449.20     77.36 o
 -13   8   4       17.26       15.52     16.90 o
 -12   8   4      401.35      371.17     38.91 o
 -11   8   4     2423.28     2398.92     73.11 o
 -10   8   4      802.86      852.00     76.28 o
  -9   8   4       89.57       94.79     16.60 o
  -8   8   4     2540.56     2712.27     75.05 o
  -7   8   4     4683.04     4878.84    130.30 o
  -6   8   4        1.80        2.58      4.08 o
  -5   8   4     2025.44     2038.93     40.19 o
  -4   8   4     6876.45     6916.47    121.19 o
  -3   8   4      659.86      632.04     13.83 o
  -2   8   4     3271.16     3286.37     54.75 o
  -1   8   4     7594.04     7567.22    135.62 o
   0   8   4     4143.20     4077.05     73.85 o
   1   8   4      507.21      501.13     10.00 o
   2   8   4      886.53      889.06     18.43 o
   3   8   4     2997.50     2983.53     57.31 o
   4   8   4     5533.66     5838.87    110.07 o
   5   8   4      476.46      479.13     13.76 o
   6   8   4      999.96      981.99     22.45 o
   7   8   4     2370.95     2412.76     49.38 o
   8   8   4      145.70      134.84     10.92 o
   9   8   4      402.97      428.48     22.31 o
  10   8   4      743.86      676.43     41.69 o
  11   8   4       85.90      117.63     18.31 o
  12   8   4       10.66      -18.70     31.94 o
 -15   9   4        2.31      -13.16     21.13 o
 -14   9   4     1101.76     1057.02     49.16 o
 -13   9   4     2501.75     2434.10    134.84 o
 -12   9   4      744.04      714.62     39.73 o
 -11   9   4      276.80      275.41     16.96 o
 -10   9   4      759.55      793.11     26.41 o
  -9   9   4     1281.58     1395.05     43.66 o
  -8   9   4       57.33       67.59      8.71 o
  -7   9   4     1830.58     2034.76     61.46 o
  -6   9   4    11237.00    12006.14    263.95 o
  -5   9   4     1288.56     1369.26     27.52 o
  -4   9   4      211.27      212.79      6.81 o
  -3   9   4     1783.63     1834.33     38.47 o
  -2   9   4     2857.12     2877.40     53.17 o
  -1   9   4       41.78       36.19      3.21 o
   0   9   4     2296.96     2393.50     47.32 o
   1   9   4     4765.81     4837.94     90.25 o
   2   9   4     2831.70     3034.06     53.72 o
   3   9   4      253.29      270.15      9.68 o
   4   9   4     2701.42     2831.21     55.14 o
   5   9   4     5916.73     6168.37    109.73 o
   6   9   4        8.62        6.60      6.33 o
   7   9   4      855.94      842.36     23.78 o
   8   9   4     1946.30     2028.91     54.94 o
   9   9   4      865.69      876.44     35.02 o
  10   9   4        0.27       -2.28     14.13 o
  11   9   4      840.60      972.08     58.10 o
 -15  10   4      749.75      706.38     41.53 o
 -14  10   4      559.13      499.14     32.64 o
 -13  10   4        3.87        8.24     17.80 o
 -12  10   4      527.49      581.00     44.15 o
 -11  10   4     1258.65     1162.15     49.12 o
 -10  10   4      692.08      689.58     28.12 o
  -9  10   4     1420.34     1395.74     37.21 o
  -8  10   4     3186.95     3353.79    123.61 o
  -7  10   4     1426.81     1575.17     37.75 o
  -6  10   4      343.55      392.89     13.09 o
  -5  10   4     1277.15     1298.82     26.57 o
  -4  10   4     6017.01     6178.95    118.67 o
  -3  10   4      543.68      521.99     13.63 o
  -2  10   4     1407.73     1403.39     25.02 o
  -1  10   4     2753.70     2742.24     53.93 o
   0  10   4     2554.82     2560.52     54.54 o
   1  10   4       76.23       90.94      5.16 o
   2  10   4     1438.43     1437.83     28.61 o
   3  10   4     3286.86     3348.42     68.32 o
   4  10   4      943.44     1021.56     24.16 o
   5  10   4       41.63       38.95      6.74 o
   6  10   4     3394.72     3478.63     75.41 o
   7  10   4     2094.30     2104.85     52.82 o
   8  10   4       44.78       45.23     13.25 o
   9  10   4      797.62      900.65     52.10 o
  10  10   4      423.23      472.99     27.17 o
  11  10   4      155.33      184.48     19.77 o
 -14  11   4      681.01      722.62     67.08 o
 -13  11   4     1292.85     1268.04     87.02 o
 -12  11   4      555.33      584.48     55.92 o
 -11  11   4       42.80       15.77     26.54 o
 -10  11   4      618.63      593.50     51.00 o
  -9  11   4      727.90      772.83     31.80 o
  -8  11   4       21.88        7.79      7.91 o
  -7  11   4      189.13      208.32     15.93 o
  -6  11   4     1141.71     1198.68     34.32 o
  -5  11   4      520.88      553.31     21.73 o
  -4  11   4        8.23       17.82      4.81 o
  -3  11   4      100.12       89.57      5.76 o
  -2  11   4     2462.07     2451.75     45.15 o
  -1  11   4      270.61      311.46      9.17 o
   0  11   4      488.17      544.63     13.10 o
   1  11   4     2938.53     3006.13     60.92 o
   2  11   4     1058.83     1087.50     24.49 o
   3  11   4       13.55       18.16      6.00 o
   4  11   4       53.38       53.12      7.22 o
   5  11   4      588.06      648.49     25.40 o
   6  11   4       97.09       99.40     10.39 o
   7  11   4      285.84      342.24     20.03 o
   8  11   4      584.72      620.17     27.36 o
   9  11   4      327.57      376.01     23.14 o
  10  11   4        1.79       -2.35     16.82 o
 -14  12   4      545.51      582.61     57.71 o
 -13  12   4       87.08       57.09     33.64 o
 -12  12   4      223.59      173.69     34.61 o
 -11  12   4      585.86      515.22     50.96 o
 -10  12   4        2.63       -4.71     12.97 o
  -9  12   4      112.80       89.68     10.74 o
  -8  12   4      321.24      347.98     18.56 o
  -7  12   4      248.52      291.47     36.12 o
  -6  12   4       44.72       40.85      8.96 o
  -5  12   4      110.59      144.62     11.02 o
  -4  12   4      775.90      859.88     23.20 o
  -3  12   4       92.26      103.53      7.54 o
  -2  12   4       58.45       69.02      5.15 o
  -1  12   4      404.82      396.11     10.84 o
   0  12   4       73.99       84.60      6.41 o
   1  12   4      216.35      201.22     10.78 o
   2  12   4     1800.96     1824.64     65.21 o
   3  12   4      521.42      542.45     21.17 o
   4  12   4       67.18       65.83      9.94 o
   5  12   4      328.63      344.82     15.05 o
   6  12   4       10.08        6.04     11.55 o
   7  12   4       56.11       80.30     13.71 o
   8  12   4       45.54       42.20     14.03 o
   9  12   4       55.36       62.83     15.47 o
  10  12   4      796.91      986.47     59.41 o
 -13  13   4       62.63       58.88     19.64 o
 -12  13   4       30.56       13.92     17.60 o
 -11  13   4      285.47      285.31     35.37 o
 -10  13   4       86.42      100.85     15.62 o
  -9  13   4      110.05       94.11     13.29 o
  -8  13   4       48.25       49.52      9.82 o
  -7  13   4        0.42        6.62      8.44 o
  -6  13   4        0.42        2.44      9.07 o
  -5  13   4       85.69       81.04      9.74 o
  -4  13   4       14.36       17.45      7.89 o
  -3  13   4      763.20      797.91     21.77 o
  -2  13   4     1009.39     1020.66     29.23 o
  -1  13   4      218.22      215.66     11.52 o
   0  13   4       14.87       10.75      8.11 o
   1  13   4        6.11        6.27      9.09 o
   2  13   4      369.14      348.88     19.22 o
   3  13   4       39.68       19.62      9.28 o
   4  13   4       28.30       21.02      9.39 o
   5  13   4       51.31       62.91     13.17 o
   6  13   4      136.57      148.01     15.83 o
   7  13   4       14.63       10.35     22.48 o
   8  13   4       11.57        3.73     15.12 o
   9  13   4       37.76       35.25     16.09 o
 -13  14   4       37.11       43.87     28.23 o
 -12  14   4      256.24      358.24     25.64 o
 -11  14   4       84.14       59.36     16.65 o
 -10  14   4       44.25       37.95     13.61 o
  -9  14   4        3.16      -10.99     13.05 o
  -8  14   4      295.36      327.11     35.56 o
  -7  14   4      536.63      567.39     21.41 o
  -6  14   4       59.91       60.05     10.60 o
  -5  14   4      137.45      171.18     12.38 o
  -4  14   4       44.84       48.79      9.16 o
  -3  14   4      427.35      424.94     24.20 o
  -2  14   4      126.16      123.56      9.87 o
  -1  14   4      429.81      429.71     17.89 o
   0  14   4        3.31        9.41      7.71 o
   1  14   4       15.29       17.34      9.43 o
   2  14   4       32.60       19.01      9.30 o
   3  14   4       16.83       15.39      9.11 o
   4  14   4      307.74      321.10     34.31 o
   5  14   4        1.63       -9.74     11.68 o
   6  14   4      245.84      299.18     21.51 o
   7  14   4      137.55      159.60     17.29 o
   8  14   4       85.96      105.40     31.72 o
   9  14   4       34.64       47.69     15.61 o
 -12  15   4      119.82      124.53     20.47 o
 -11  15   4       10.76        9.08     16.55 o
 -10  15   4      140.39      191.52     20.69 o
  -9  15   4      125.28      160.11     18.46 o
  -8  15   4      212.26      270.33     20.17 o
  -7  15   4        4.69        6.99     12.60 o
  -6  15   4      569.55      629.00     25.83 o
  -5  15   4      675.16      735.64     28.02 o
  -4  15   4        8.52        5.05      9.14 o
  -3  15   4      340.64      368.08     21.83 o
  -2  15   4      632.11      662.49     54.94 o
  -1  15   4      117.62      115.06     12.59 o
   0  15   4      311.76      307.10     17.07 o
   1  15   4      348.71      362.19     20.42 o
   2  15   4      671.73      649.10     27.44 o
   3  15   4       19.87       18.42     15.73 o
   4  15   4       45.54       36.49     12.97 o
   5  15   4      198.86      208.84     16.08 o
   6  15   4       72.27       87.15     21.81 o
   7  15   4      156.54      136.24     40.25 o
   8  15   4      273.32      235.05     59.39 o
 -11  16   4      416.12      553.54     40.15 o
 -10  16   4      172.48      170.69     20.76 o
  -9  16   4      296.38      399.20     27.50 o
  -8  16   4      442.47      471.05     27.94 o
  -7  16   4     1071.79     1217.53     50.71 o
  -6  16   4       40.23       45.90     11.32 o
  -5  16   4      661.41      702.75     28.04 o
  -4  16   4      880.50      956.79     41.09 o
  -3  16   4      646.35      719.83     32.31 o
  -2  16   4       25.18       14.68     11.07 o
  -1  16   4      860.53      909.35     80.13 o
   0  16   4      505.97      496.45     19.89 o
   1  16   4        6.42       -5.38      8.74 o
   2  16   4      967.47      787.38    136.89 o
   3  16   4      315.49      281.53     66.67 o
   4  16   4      531.57      396.52    100.19 o
   5  16   4      189.84      153.35     36.70 o
   6  16   4      659.15      468.75     51.21 o
   7  16   4      119.69       96.84     61.32 o
 -10  17   4      928.26     1169.28     62.81 o
  -9  17   4      544.90      666.57     35.27 o
  -8  17   4       12.37      -14.08     14.73 o
  -7  17   4      271.20      345.71     23.95 o
  -6  17   4      964.13     1124.83     47.35 o
  -5  17   4      920.75     1083.70     45.16 o
  -4  17   4       63.41       81.74     12.82 o
  -3  17   4     1051.33     1123.12     50.69 o
  -2  17   4      943.19     1024.23     81.83 o
  -1  17   4      122.73      112.27     19.11 o
   0  17   4      582.28      538.12     67.18 o
   1  17   4     1426.41     1121.04     63.94 o
   2  17   4      449.87      376.63     37.46 o
   3  17   4        3.99       19.62     27.08 o
   4  17   4      381.67      338.11     41.64 o
   5  17   4      424.95      368.88     45.51 o
   6  17   4       34.18        5.21     33.25 o
  -9  18   4       19.75       29.65     16.37 o
  -8  18   4      925.61     1147.34     49.35 o
  -7  18   4      210.71      268.81     67.73 o
  -6  18   4       21.45       19.00     12.09 o
  -4  18   4      863.96     1022.79     84.37 o
  -3  18   4       57.43       85.50     33.09 o
  -2  18   4      271.56      295.40     42.07 o
  -1  18   4     1325.53     1435.76    110.40 o
   0  18   4      893.30      937.48     80.78 o
   1  18   4       79.07       69.49     24.27 o
   2  18   4      236.60      161.66     29.28 o
   3  18   4     1335.23      904.84    182.35 o
   4  18   4      188.60       63.63     33.03 o
   5  18   4      150.88       71.48     33.77 o
  -8  19   4        0.66       -9.42     48.74 o
  -7  19   4      765.51      903.26     83.27 o
  -6  19   4      721.47      808.16     76.33 o
  -5  19   4      410.30      237.92     30.91 o
  -4  19   4        3.98       -2.14     15.50 o
  -3  19   4     1014.87     1098.14     88.97 o
  -2  19   4      292.98      271.09     42.92 o
  -1  19   4      185.67      158.43     40.86 o
   0  19   4      353.89      244.24     46.28 o
   1  19   4      307.16      158.35     27.18 o
   2  19   4      424.26      142.66     29.15 o
   3  19   4       69.91       43.26     28.47 o
   4  19   4      500.97      194.62     35.93 o
  -6  20   4      185.74      194.57    138.86 o
  -5  20   4       59.60       48.78     38.83 o
  -4  20   4      199.37      158.63     62.59 o
  -3  20   4        1.21       -8.80     17.27 o
  -2  20   4       97.96      114.84     40.12 o
  -1  20   4      283.93      137.66    104.07 o
   0  20   4      232.50      161.87     46.12 o
   1  20   4       24.30       28.87     23.73 o
   2  20   4      393.74      133.18     28.62 o
 -17   1   5       50.40       57.77     14.30 o
 -16   1   5       69.13       46.83     12.99 o
 -15   1   5      241.52      223.90     22.52 o
 -14   1   5       32.90       19.63      9.96 o
 -13   1   5        2.28       -2.27      8.57 o
 -12   1   5       95.11       96.50      7.25 o
 -11   1   5     1106.36     1030.81     21.14 o
 -10   1   5      816.77      782.90     18.92 o
  -9   1   5      141.58      157.44      7.22 o
  -8   1   5      142.61      120.37      5.73 o
  -7   1   5      452.48      447.96     10.57 o
  -6   1   5      586.60      556.52     13.77 o
  -5   1   5       12.95        9.55      2.52 o
  -4   1   5     1376.95     1320.33     25.67 o
  -3   1   5      346.82      308.97      7.45 o
  -2   1   5      354.39      374.22      8.32 o
  -1   1   5       33.61       54.95      2.79 o
   0   1   5     1130.48     1140.22     21.35 o
   1   1   5      361.99      329.68      7.81 o
   2   1   5      286.29      304.50      7.65 o
   3   1   5      155.83      174.70      6.23 o
   4   1   5        7.72       11.43      3.72 o
   5   1   5       45.76       18.83      4.83 o
   6   1   5        7.56        7.74      6.13 o
   7   1   5     1099.51     1013.62     29.91 o
   8   1   5      135.23      168.07     14.79 o
   9   1   5       28.46        9.37     22.63 o
  10   1   5       90.54       80.38     16.59 o
  11   1   5       17.94        9.24     17.54 o
  12   1   5       20.75       20.81     18.56 o
 -17   2   5      465.00      474.25     42.08 o
 -16   2   5      866.90      878.85     52.57 o
 -15   2   5      778.73      713.71     38.46 o
 -14   2   5      240.12      217.78     13.85 o
 -13   2   5     1300.30     1183.78     28.26 o
 -12   2   5     1278.05     1222.30     25.03 o
 -11   2   5      343.78      358.29     10.81 o
 -10   2   5       30.75       24.26      5.02 o
  -9   2   5     2389.09     2277.71     47.12 o
  -8   2   5     2621.79     2581.46     55.92 o
  -7   2   5       87.27       96.62      5.17 o
  -6   2   5     3024.12     2954.71     56.46 o
  -5   2   5     7784.42     7643.71    134.74 o
  -4   2   5     1335.71     1385.11     23.38 o
  -3   2   5     1176.82     1110.56     20.37 o
  -2   2   5     2158.69     2244.72     36.59 o
  -1   2   5     1931.26     1848.45     31.81 o
   0   2   5      112.68      142.13      5.64 o
   1   2   5       17.93       21.05      2.36 o
   2   2   5     7754.28     7549.69    133.37 o
   3   2   5     1133.53     1133.82     25.35 o
   4   2   5     1462.03     1409.95     29.26 o
   5   2   5      568.97      582.65     20.35 o
   6   2   5     1113.95     1078.21     31.04 o
   7   2   5        6.09       13.18      7.13 o
   8   2   5      485.78      468.50     16.91 o
   9   2   5      789.85      745.31     36.42 o
  10   2   5      110.56       87.74     16.85 o
  11   2   5      629.39      737.96     35.66 o
  12   2   5      470.50      496.14     34.86 o
 -17   3   5      491.58      463.66     40.94 o
 -16   3   5       77.09       71.12     12.72 o
 -15   3   5     1125.58      985.64     48.61 o
 -14   3   5      508.77      473.80     38.03 o
 -13   3   5      314.98      312.58     15.81 o
 -12   3   5      555.68      525.67     14.13 o
 -11   3   5     2230.09     2141.75     40.07 o
 -10   3   5     4261.65     4156.87     79.14 o
  -9   3   5      235.39      239.04      9.86 o
  -8   3   5     5040.50     5136.06    137.70 o
  -7   3   5     4628.32     4534.32    109.58 o
  -6   3   5     5715.18     5834.98     98.00 o
  -5   3   5      798.08      789.95     14.54 o
  -4   3   5     1404.32     1247.91     25.46 o
  -3   3   5     3173.77     3124.00     60.91 o
  -2   3   5     2966.02     3234.97     54.69 o
  -1   3   5     1781.31     1694.24     28.01 o
   0   3   5     4441.90     4197.53     68.25 o
   1   3   5     4737.57     4827.40     78.69 o
   2   3   5      188.10      219.32      5.78 o
   3   3   5     2875.51     2838.95     54.69 o
   4   3   5     2571.94     2510.41     52.62 o
   5   3   5      588.70      508.75     16.29 o
   6   3   5      848.80      878.14     24.40 o
   7   3   5      980.07      986.50     29.58 o
   8   3   5     1636.92     1467.75     40.68 o
   9   3   5        2.62      -11.76     18.28 o
  10   3   5      594.10      493.67     27.65 o
  11   3   5      557.33      490.05     43.40 o
  12   3   5        3.59        1.41     19.15 o
 -16   4   5     1178.00     1182.08     44.93 o
 -15   4   5     1591.51     1526.91     52.27 o
 -14   4   5        0.22      -17.17     12.94 o
 -13   4   5      443.97      446.69     27.05 o
 -12   4   5     2433.70     2328.75     51.49 o
 -11   4   5      797.25      759.37     26.76 o
 -10   4   5      796.82      778.97     22.68 o
  -9   4   5     5085.54     4927.31    132.29 o
  -8   4   5     5960.82     6130.72    196.11 o
  -7   4   5        0.01        3.56      3.74 o
  -6   4   5     2235.41     2088.01     43.96 o
  -5   4   5     1443.09     1383.21     26.70 o
  -4   4   5      116.20       67.97      3.29 o
  -3   4   5     4365.34     4575.48     71.42 o
  -2   4   5     7311.52     6949.40    104.85 o
  -1   4   5     6516.07     6104.12     97.84 o
   0   4   5     2159.20     2229.49     36.49 o
   1   4   5     2413.58     2261.03     37.47 o
   2   4   5     2803.59     2790.18     46.16 o
   3   4   5      826.11      832.86     18.25 o
   4   4   5     3009.42     2955.27     63.49 o
   5   4   5     3408.69     3248.93     72.64 o
   6   4   5     3117.24     2754.77     62.91 o
   7   4   5       25.36       23.35      7.36 o
   8   4   5      520.28      507.77     19.84 o
   9   4   5     1792.35     1679.13     43.75 o
  10   4   5      267.49      215.29     19.87 o
  11   4   5       14.19       -8.84     17.31 o
  12   4   5     2037.48     2214.56    122.24 o
 -16   5   5      108.38      112.64     42.21 o
 -15   5   5     1152.20     1124.46     42.67 o
 -14   5   5     1459.42     1398.02     57.81 o
 -13   5   5      970.52      990.43     30.68 o
 -12   5   5      127.29      102.33     10.19 o
 -11   5   5     2971.51     2920.43     65.65 o
 -10   5   5     1772.09     1738.41     44.18 o
  -9   5   5       33.64       39.38      6.39 o
  -8   5   5     4055.06     4042.55    106.50 o
  -7   5   5     4119.41     3966.64     92.29 o
  -6   5   5     4830.95     5012.34    107.60 o
  -5   5   5     4514.96     4529.93     81.20 o
  -4   5   5     3793.35     3746.78     65.24 o
  -3   5   5     6518.54     6436.41    113.89 o
  -2   5   5      254.22      252.66      5.67 o
  -1   5   5      498.34      442.91      8.58 o
   0   5   5    16309.21    16559.04    251.24 o
   1   5   5     6852.31     6691.92    103.35 o
   2   5   5     1122.20     1128.16     19.35 o
   3   5   5     3250.04     3150.14     64.27 o
   4   5   5     8145.79     8106.54    160.15 o
   5   5   5     1101.29     1181.01     28.78 o
   6   5   5     2120.03     1995.90     47.01 o
   7   5   5     1137.83     1169.01     28.18 o
   8   5   5      508.46      503.89     20.21 o
   9   5   5       30.44       22.24     10.58 o
  10   5   5      369.94      369.88     23.63 o
  11   5   5     2050.97     2143.80    117.75 o
 -16   6   5       78.19       96.93     79.43 o
 -15   6   5      337.36      347.80    112.08 o
 -14   6   5        3.28       -7.09     14.30 o
 -13   6   5      990.20      996.42     36.09 o
 -12   6   5      736.50      818.41     26.66 o
 -11   6   5      611.20      543.60     18.59 o
 -10   6   5      632.05      712.96     22.10 o
  -9   6   5     3238.53     3278.48    125.12 o
  -8   6   5     3152.67     3053.03    103.70 o
  -7   6   5      659.07      672.75     20.48 o
  -6   6   5     3593.17     3726.00     84.24 o
  -5   6   5       46.70       63.55      4.05 o
  -4   6   5     2578.76     2536.57     45.16 o
  -3   6   5      524.54      529.92     10.67 o
  -2   6   5     1106.19     1054.75     16.43 o
  -1   6   5     1453.57     1281.64     21.22 o
   0   6   5      512.89      567.07     10.40 o
   1   6   5     2474.44     2491.62     37.96 o
   2   6   5     4050.40     4028.98     63.90 o
   3   6   5      604.09      593.33     15.44 o
   4   6   5     1407.41     1420.32     29.34 o
   5   6   5     2058.90     2040.09     43.68 o
   6   6   5     1513.28     1526.08     41.15 o
   7   6   5       93.97       97.89      8.59 o
   8   6   5      430.13      422.45     19.37 o
   9   6   5     1294.55     1243.70     40.33 o
  10   6   5      573.92      641.67     29.31 o
  11   6   5       14.51       18.40     18.03 o
 -16   7   5      343.71      401.67    193.86 o
 -15   7   5      138.18      137.53     83.98 o
 -14   7   5      699.23      696.98    167.85 o
 -13   7   5      365.21      338.44     24.24 o
 -12   7   5      284.52      263.81     17.18 o
 -11   7   5      649.18      695.49     21.57 o
 -10   7   5      663.51      703.33     30.26 o
  -9   7   5      131.62      156.83     12.45 o
  -8   7   5      106.73      113.18     12.38 o
  -7   7   5     1837.79     1917.37     47.66 o
  -6   7   5       49.38       57.54      5.31 o
  -5   7   5      165.46      156.94      9.84 o
  -4   7   5     2007.86     2028.88     43.62 o
  -3   7   5     2331.97     2266.08     38.15 o
  -2   7   5      119.63      115.84      3.67 o
  -1   7   5     1259.53     1318.06     23.03 o
   0   7   5     2214.61     2156.00     38.49 o
   1   7   5     1389.33     1483.13     24.89 o
   2   7   5       10.57        9.06      2.93 o
   3   7   5     1023.86     1090.15     24.01 o
   4   7   5     3024.60     3075.53     63.07 o
   5   7   5      292.26      262.19     10.55 o
   6   7   5      746.85      708.99     19.95 o
   7   7   5      651.91      616.66     22.22 o
   8   7   5      498.99      541.78     22.70 o
   9   7   5        8.10       -6.20     12.99 o
  10   7   5      229.59      192.43     21.81 o
  11   7   5      577.66      656.01     53.71 o
 -16   8   5       11.39       26.30     23.26 o
 -15   8   5       30.62       35.30     20.84 o
 -14   8   5      110.09       84.48     63.29 o
 -13   8   5      333.01      278.10     23.49 o
 -12   8   5      496.09      522.22     30.48 o
 -11   8   5      104.92      111.53     14.83 o
 -10   8   5        5.26        5.36     10.03 o
  -9   8   5       65.10       67.12      9.27 o
  -8   8   5        1.79        8.88      7.43 o
  -7   8   5      610.61      658.28     17.73 o
  -6   8   5     1271.15     1296.43     32.53 o
  -5   8   5     1714.91     1896.74     40.51 o
  -4   8   5     1144.55     1226.62     23.10 o
  -3   8   5       91.74       99.99      7.13 o
  -2   8   5      338.46      316.22     12.26 o
  -1   8   5       33.61       31.22      3.81 o
   0   8   5      585.47      604.87     13.01 o
   1   8   5      534.64      540.86     11.73 o
   2   8   5      571.52      551.28     13.43 o
   3   8   5     1242.87     1302.98     27.03 o
   4   8   5       32.50       28.20      5.50 o
   5   8   5      900.89      868.62     22.90 o
   6   8   5      320.62      332.39     13.80 o
   7   8   5       78.32       68.98     10.41 o
   8   8   5       89.77       78.37     13.34 o
   9   8   5      576.20      583.29     26.51 o
  10   8   5        2.55       -0.67     14.97 o
  11   8   5        3.52        4.99     17.77 o
 -15   9   5       59.78       51.58     21.92 o
 -14   9   5      136.66      143.40     28.19 o
 -13   9   5       73.35       62.04     19.07 o
 -12   9   5      104.02      100.83     18.29 o
 -11   9   5       68.16       77.14     12.51 o
 -10   9   5      159.63      134.97     11.07 o
  -9   9   5        2.88       -5.28      8.35 o
  -8   9   5        1.28        6.68      7.94 o
  -7   9   5     3385.01     3550.17     92.33 o
  -6   9   5     4455.35     4534.73    102.95 o
  -5   9   5      258.15      251.73      8.61 o
  -4   9   5      635.22      626.69     14.88 o
  -3   9   5      255.45      218.76      7.49 o
  -2   9   5      104.94      121.77      6.95 o
  -1   9   5       70.53       70.62      4.28 o
   0   9   5      569.17      574.22     19.80 o
   1   9   5      357.56      357.25      9.76 o
   2   9   5      441.03      433.75     12.88 o
   3   9   5       71.46       85.71      6.90 o
   4   9   5      997.14     1021.57     24.51 o
   5   9   5      450.84      486.37     15.61 o
   6   9   5      144.61      152.04     10.49 o
   7   9   5        3.90        3.14      8.92 o
   8   9   5        6.73        4.80     12.12 o
   9   9   5       68.44       85.46     28.96 o
  10   9   5        2.88        4.00     15.42 o
 -15  10   5       63.43       47.43     22.28 o
 -14  10   5       25.51        9.30     19.79 o
 -13  10   5       58.38       52.88     18.79 o
 -12  10   5      111.88      142.54     19.90 o
 -11  10   5      342.30      361.22     24.61 o
 -10  10   5        0.82      -17.27     10.69 o
  -9  10   5      214.62      272.32     24.99 o
  -8  10   5      387.36      387.79     16.09 o
  -7  10   5      265.38      284.44     12.91 o
  -6  10   5      318.96      293.25     10.78 o
  -5  10   5      132.59      155.16      6.54 o
  -4  10   5       84.81       86.32      5.25 o
  -3  10   5      456.45      466.28     11.68 o
  -2  10   5       20.08       21.47      4.01 o
  -1  10   5      170.45      149.45      6.16 o
   0  10   5       23.86       28.50      4.49 o
   1  10   5     1149.52     1196.60     29.00 o
   2  10   5      975.25     1021.01     23.86 o
   3  10   5      155.10      148.78      8.63 o
   4  10   5      487.49      504.68     16.83 o
   5  10   5      986.53      999.70     25.37 o
   6  10   5       18.96       25.84     10.66 o
   7  10   5       28.25       32.06     11.14 o
   8  10   5      160.91      164.87     15.39 o
   9  10   5      142.89      148.76     18.10 o
  10  10   5      198.31      225.86     21.27 o
 -14  11   5      311.16      293.49     27.15 o
 -13  11   5      143.79      119.78     21.67 o
 -12  11   5        1.26        3.47     18.36 o
 -11  11   5     1500.79     1462.69     92.91 o
 -10  11   5     1598.34     1674.14     64.14 o
  -9  11   5       71.55       87.78     10.53 o
  -8  11   5      914.46     1005.75     31.25 o
  -7  11   5     1210.74     1290.35     38.53 o
  -6  11   5     1821.74     1883.75     40.93 o
  -5  11   5      684.27      683.33     19.64 o
  -4  11   5     1828.26     1850.62     44.86 o
  -3  11   5      927.91      890.63     19.63 o
  -2  11   5       62.90       60.97      5.11 o
  -1  11   5      237.77      252.37      9.15 o
   0  11   5     2081.45     2032.61     44.22 o
   1  11   5     1800.31     1849.80     42.81 o
   2  11   5        4.16       14.64      7.57 o
   3  11   5     1733.48     1854.13     44.23 o
   4  11   5     1027.95     1113.27     32.46 o
   5  11   5      218.49      247.98     13.80 o
   6  11   5      503.76      510.68     22.35 o
   7  11   5      560.42      612.77     40.82 o
   8  11   5      201.32      202.40     18.16 o
   9  11   5      300.51      339.33     22.79 o
 -14  12   5        0.59      -31.69     33.48 o
 -13  12   5      575.95      566.02     54.94 o
 -12  12   5     1389.69     1440.13     94.55 o
 -11  12   5      702.77      768.32     37.22 o
 -10  12   5       65.26      104.32     14.87 o
  -9  12   5     1293.29     1349.69     52.57 o
  -8  12   5      443.69      496.94     25.33 o
  -7  12   5       15.18       28.59      9.67 o
  -6  12   5     1154.09     1239.82     41.94 o
  -5  12   5     4367.42     4507.51    105.11 o
  -4  12   5      317.31      311.37     12.34 o
  -3  12   5       27.95       33.87      5.93 o
  -2  12   5     1386.71     1410.71     32.02 o
  -1  12   5     2384.81     2486.75     59.03 o
   0  12   5      133.47      135.57      9.88 o
   1  12   5     1607.57     1743.41     45.27 o
   2  12   5     4191.78     4472.76    109.81 o
   3  12   5      196.70      221.71     15.92 o
   4  12   5        9.94       15.70     12.03 o
   5  12   5      842.98      879.44     37.02 o
   6  12   5      593.20      618.91     28.09 o
   7  12   5        2.05       -4.30     13.12 o
   8  12   5     1196.28     1301.72     58.36 o
   9  12   5      691.36      759.40     41.20 o
 -13  13   5      412.90      415.60     58.05 o
 -12  13   5      195.66      207.50     24.62 o
 -11  13   5      794.75      798.14     48.86 o
 -10  13   5     1886.28     2075.24    138.61 o
  -9  13   5       19.14       10.67     12.95 o
  -8  13   5      500.00      555.80     25.24 o
  -7  13   5     2589.60     2859.23     90.67 o
  -6  13   5     1269.15     1368.85     45.69 o
  -5  13   5        2.01        0.38      7.57 o
  -4  13   5     3063.51     3186.33     85.24 o
  -3  13   5      838.81      890.40     23.98 o
  -2  13   5      422.16      430.29     25.10 o
  -1  13   5     1079.43     1143.70     79.80 o
   0  13   5      506.80      521.52     29.07 o
   1  13   5      578.30      653.74     54.92 o
   2  13   5       66.10       64.02     12.07 o
   3  13   5      764.25      826.52     44.26 o
   4  13   5     1153.60     1274.76     88.16 o
   5  13   5      142.57      162.82     15.53 o
   6  13   5      120.57      152.21     16.53 o
   7  13   5      549.52      588.34     36.79 o
   8  13   5      430.70      475.83     44.34 o
 -13  14   5     1486.24     1647.93    113.34 o
 -12  14   5      588.32      696.88     78.90 o
 -11  14   5        3.83       13.27     16.16 o
 -10  14   5      194.01      242.14     33.21 o
  -9  14   5     1160.01     1247.54     93.21 o
  -8  14   5     1588.40     1710.21     78.70 o
  -7  14   5       43.58       64.03     11.45 o
  -6  14   5     1188.58     1281.12     43.99 o
  -5  14   5     2495.43     2703.07     85.06 o
  -4  14   5     1073.03     1071.94     44.91 o
  -3  14   5      459.93      450.31     31.57 o
  -2  14   5     3171.42     3268.67     99.64 o
  -1  14   5     1508.30     1544.81     67.39 o
   0  14   5        3.03       19.30     11.75 o
   1  14   5      282.23      303.14     20.41 o
   2  14   5     2586.27     2753.26     93.62 o
   3  14   5      563.09      565.20     32.29 o
   4  14   5      115.20      119.39     14.35 o
   5  14   5      863.95      950.20     45.61 o
   6  14   5      760.53      816.95     50.45 o
   7  14   5       30.19       50.94     16.78 o
   8  14   5      604.32      772.90     92.05 o
 -12  15   5       12.66        5.35     17.86 o
 -11  15   5      583.08      637.97     53.34 o
 -10  15   5      409.75      426.81     28.23 o
  -9  15   5       50.86       54.22     15.99 o
  -8  15   5      267.73      300.10     21.26 o
  -7  15   5     1132.95     1259.79     53.15 o
  -6  15   5      229.49      274.92     25.39 o
  -5  15   5       15.93       14.28     10.05 o
  -4  15   5      878.79      980.99     42.53 o
  -3  15   5      804.27      783.49     35.28 o
  -2  15   5        1.66       -1.01     11.36 o
  -1  15   5      413.29      428.78     33.31 o
   0  15   5      979.51     1022.09     44.27 o
   1  15   5        9.60        6.99     13.04 o
   2  15   5      140.58      164.76     15.01 o
   3  15   5       93.00       99.62     13.45 o
   4  15   5      532.69      568.51     28.92 o
   5  15   5       40.39       51.62     14.53 o
   6  15   5       67.00       63.68     15.75 o
   7  15   5      620.29      730.50     87.02 o
 -11  16   5       15.93       41.87     21.42 o
 -10  16   5      273.67      340.16     28.80 o
  -9  16   5        7.45       26.57     18.22 o
  -8  16   5      193.79      222.24     34.24 o
  -7  16   5       64.70       94.25     15.66 o
  -6  16   5      319.66      366.42     23.96 o
  -5  16   5      204.18      243.91     18.57 o
  -4  16   5      395.06      387.88     23.74 o
  -3  16   5      342.71      386.26     33.21 o
  -2  16   5      317.34      340.42     36.04 o
  -1  16   5      203.78      221.15     17.48 o
   0  16   5        0.38        4.13     11.16 o
   1  16   5      344.89      350.75     19.07 o
   2  16   5      339.68      339.14     19.56 o
   3  16   5      263.69      254.78     17.95 o
   4  16   5       36.11       45.64     13.84 o
   5  16   5      285.74      359.65     48.66 o
   6  16   5      184.17      232.83     18.44 o
 -10  17   5      132.23      189.18     25.17 o
  -9  17   5        5.90       -4.17     17.15 o
  -8  17   5       37.78       42.31     20.41 o
  -7  17   5        4.61       -9.61     14.67 o
  -6  17   5        0.29        8.27     14.45 o
  -5  17   5      217.38      219.98     22.69 o
  -4  17   5       46.82       58.11     13.90 o
  -3  17   5       19.25       19.90     13.36 o
  -2  17   5       20.32        5.98     13.85 o
  -1  17   5      458.90      486.30     22.96 o
   0  17   5      105.51      107.47     13.93 o
   1  17   5       13.21        7.00     11.37 o
   2  17   5      155.31      146.86     13.88 o
   3  17   5        6.60      -10.08     29.22 o
   4  17   5       60.52       51.49     34.26 o
   5  17   5        4.54      -20.09     45.54 o
  -9  18   5        8.28       42.66     18.36 o
  -8  18   5      117.45      124.56     18.28 o
  -7  18   5        8.93       -3.26     15.63 o
  -6  18   5       74.73       90.45     16.17 o
  -5  18   5      167.49      196.81     17.98 o
  -4  18   5       68.95       57.85     14.24 o
  -3  18   5       26.06       25.66     13.37 o
  -2  18   5       27.27       44.78     12.03 o
  -1  18   5        9.29        7.69     21.47 o
   0  18   5        6.07       13.60     24.32 o
   1  18   5        4.45      -20.83     26.42 o
   2  18   5        0.81       -0.75     28.61 o
   3  18   5      104.17       97.57     32.60 o
   4  18   5       22.77       48.14     32.87 o
  -7  19   5      217.19      286.32     32.17 o
  -6  19   5       42.57       35.80     14.49 o
  -5  19   5        1.86        0.90     12.13 o
  -4  19   5        7.84       -3.24     35.94 o
  -3  19   5      322.41      325.10     49.29 o
  -2  19   5       95.98       63.10     38.98 o
  -1  19   5       15.21       15.76     21.41 o
   0  19   5      258.13      196.87     29.19 o
   1  19   5      126.35       98.40     29.02 o
   2  19   5        0.61       -4.35     28.93 o
  -4  20   5       63.60       61.19     40.35 o
  -3  20   5        3.91       15.63     16.37 o
  -2  20   5      193.39      105.79     89.85 o
  -1  20   5        9.23        5.11     21.38 o
   0  20   5        0.44        0.14     24.33 o
 -17   0   6      576.11      583.04     51.76 o
 -16   0   6      468.26      444.42     36.88 o
 -15   0   6      131.39      148.96     29.36 o
 -14   0   6      298.17      346.85     28.21 o
 -13   0   6     1885.94     1903.20     91.63 o
 -12   0   6      278.74      333.97     16.79 o
 -11   0   6     2376.92     2191.11     76.72 o
 -10   0   6     3266.35     3012.02     94.02 o
  -9   0   6     3509.30     3329.47    103.89 o
  -8   0   6        1.01        0.07      5.04 o
  -7   0   6     1968.22     1654.26     45.41 o
  -6   0   6     4027.78     3760.85    142.12 o
  -5   0   6     8632.59     8421.67    228.15 o
  -4   0   6     4197.58     4366.23    116.79 o
  -3   0   6    11970.23    11881.28    276.39 o
  -2   0   6     7135.12     6576.56    154.15 o
  -1   0   6      358.97      285.90     10.06 o
   0   0   6     5621.21     5498.25    131.44 o
   1   0   6     2198.89     1986.22     49.12 o
   2   0   6     6363.98     5861.31    137.08 o
   3   0   6     2077.52     1820.32    104.75 o
   4   0   6     3914.27     3807.79    125.50 o
   5   0   6     2608.97     2347.14    104.84 o
   7   0   6     2116.39     2104.53     90.86 o
   8   0   6     2019.78     2071.87    130.18 o
   9   0   6      912.42      764.49     74.88 o
  10   0   6        5.50      -35.98     41.01 o
  11   0   6      294.33      268.59     56.90 o
 -17   1   6       25.81       41.58     19.19 o
 -16   1   6      865.69      821.78     32.39 o
 -15   1   6     3484.74     3246.51     79.39 o
 -14   1   6      283.04      272.89     13.50 o
 -13   1   6       28.88       32.88      7.83 o
 -12   1   6     3240.70     3236.10     77.88 o
 -11   1   6     1365.88     1291.11     31.04 o
 -10   1   6      664.39      683.47     18.17 o
  -9   1   6     7294.13     7199.37    164.95 o
  -8   1   6     6092.34     6071.67    132.01 o
  -7   1   6     1087.42      987.49     22.06 o
  -6   1   6      241.62      210.92      6.70 o
  -5   1   6     6025.99     5901.81    118.81 o
  -4   1   6     3728.22     3506.82     62.15 o
  -3   1   6      842.73      761.67     15.17 o
  -2   1   6     1787.05     1526.79     26.48 o
  -1   1   6     7540.72     7117.26    133.11 o
   0   1   6     1623.57     1603.42     28.20 o
   1   1   6       67.32       57.32      3.44 o
   2   1   6     2319.87     2274.52     41.40 o
   3   1   6     1035.26      956.71     19.99 o
   4   1   6      976.35      889.21     20.83 o
   5   1   6      544.42      540.88     19.28 o
   6   1   6     1912.34     1765.74     48.60 o
   7   1   6      607.12      566.44     26.87 o
   8   1   6       48.01       44.73     14.58 o
   9   1   6     1279.98     1179.47     45.64 o
  10   1   6      814.94      818.63     38.43 o
  11   1   6       44.84        5.76     19.46 o
 -17   2   6      599.32      554.23     40.64 o
 -16   2   6       13.97       -2.25     11.13 o
 -15   2   6        0.97       -2.85      9.95 o
 -14   2   6      973.21      899.14     30.86 o
 -13   2   6     1381.34     1256.71     36.48 o
 -12   2   6      206.29      212.34      9.11 o
 -11   2   6      360.44      341.44     11.78 o
 -10   2   6     2111.17     1997.40     45.39 o
  -9   2   6      227.00      227.71     10.46 o
  -8   2   6       31.53       43.23      5.01 o
  -7   2   6     1980.95     1923.69     41.08 o
  -6   2   6     3385.00     3315.01     62.97 o
  -5   2   6      702.15      640.74     15.22 o
  -4   2   6      137.13      178.09      5.79 o
  -3   2   6     9810.06     9718.87    170.25 o
  -2   2   6      610.59      543.87     11.64 o
  -1   2   6       33.04       39.52      2.68 o
   0   2   6     6381.63     6110.60    107.04 o
   1   2   6     3695.51     3611.97     57.56 o
   2   2   6     2054.69     1984.27     34.79 o
   3   2   6     1610.35     1625.32     31.30 o
   4   2   6     1774.23     1658.46     36.28 o
   5   2   6      691.08      700.78     22.43 o
   6   2   6       43.42       42.21     10.81 o
   7   2   6      243.39      266.75     17.73 o
   8   2   6     1721.14     1611.24     74.03 o
   9   2   6      276.72      282.53     21.58 o
  10   2   6      342.16      335.20     24.29 o
  11   2   6      167.64      175.14     22.68 o
 -17   3   6       90.14       82.61     26.66 o
 -16   3   6        8.20       -6.70     16.08 o
 -15   3   6      566.89      546.08     32.20 o
 -14   3   6      592.68      556.93     35.13 o
 -13   3   6       62.11       55.50     10.14 o
 -12   3   6     1198.51     1187.17     32.29 o
 -11   3   6      807.48      809.08     27.39 o
 -10   3   6        2.35       11.08      6.39 o
  -9   3   6       88.76       99.34      7.88 o
  -8   3   6      544.07      536.89     22.50 o
  -7   3   6     1074.11      952.95     22.21 o
  -6   3   6      158.80      136.99      5.43 o
  -5   3   6      546.24      470.24     12.82 o
  -4   3   6       24.87       14.56      2.84 o
  -3   3   6      700.93      784.64     13.11 o
  -2   3   6      941.42      926.56     15.93 o
  -1   3   6     1151.22     1134.37     20.01 o
   0   3   6     1295.17     1233.13     21.64 o
   1   3   6      844.38      791.43     14.23 o
   2   3   6       83.45       77.91      3.89 o
   3   3   6      179.96      177.55      7.00 o
   4   3   6      318.09      343.44     12.27 o
   5   3   6      855.32      807.58     22.69 o
   6   3   6     1840.44     1743.60     51.82 o
   7   3   6      673.89      676.04     28.70 o
   8   3   6       83.69       66.38     14.12 o
   9   3   6      158.31      132.76     17.89 o
  10   3   6      534.62      588.45     31.66 o
  11   3   6      211.06      214.65     22.72 o
 -16   4   6        5.27       19.74     16.69 o
 -15   4   6        0.13       -4.02     15.15 o
 -14   4   6       11.27        1.34     13.72 o
 -13   4   6       22.63       11.13      9.18 o
 -12   4   6       77.90       64.33      7.64 o
 -11   4   6       21.80       16.83      7.15 o
 -10   4   6        2.15        4.53      6.29 o
  -9   4   6      736.81      740.84     23.73 o
  -8   4   6       48.93       61.59      6.62 o
  -7   4   6      439.05      458.09     16.31 o
  -6   4   6      257.08      273.78      8.81 o
  -5   4   6       32.87       23.14      4.15 o
  -4   4   6       25.88       29.55      3.39 o
  -3   4   6       48.51       39.08      3.19 o
  -2   4   6       53.27       63.13      2.95 o
  -1   4   6       88.88       77.79      3.64 o
   0   4   6      696.40      691.35     13.65 o
   1   4   6      482.38      440.32      9.26 o
   2   4   6      554.82      517.08     10.65 o
   3   4   6      648.59      630.71     14.40 o
   4   4   6       21.39       20.80      6.44 o
   5   4   6      122.21       92.69      9.87 o
   6   4   6       40.16       31.08      9.43 o
   7   4   6       44.04       36.93      9.89 o
   8   4   6        3.97       19.23     10.47 o
   9   4   6        1.23        2.05     13.44 o
  10   4   6      201.82      216.52     21.31 o
  11   4   6       25.85        0.57     38.37 o
 -16   5   6      515.47      526.64    150.05 o
 -15   5   6        2.42      -10.15     18.93 o
 -14   5   6      100.09      113.91     24.78 o
 -13   5   6        5.60        1.36     12.80 o
 -12   5   6       32.20       27.71      8.26 o
 -11   5   6      299.39      332.65     30.10 o
 -10   5   6      481.81      450.16     15.35 o
  -9   5   6        2.84        1.32      5.64 o
  -8   5   6     1512.95     1489.34     37.60 o
  -7   5   6       46.83       48.38      4.78 o
  -6   5   6      120.14      116.73      5.64 o
  -5   5   6      440.43      441.37     12.47 o
  -4   5   6      594.47      549.17     13.30 o
  -3   5   6      104.31      109.30      4.14 o
  -2   5   6       16.58       23.70      2.71 o
  -1   5   6     1249.75     1261.01     20.93 o
   0   5   6     1149.78     1181.04     21.07 o
   1   5   6       15.39       19.56      3.35 o
   2   5   6      337.50      349.05      8.71 o
   3   5   6       62.46       62.65      5.64 o
   4   5   6      877.07      814.47     24.27 o
   5   5   6       39.40       37.08      8.21 o
   6   5   6       13.85       17.10      8.04 o
   7   5   6      192.43      185.55     17.00 o
   8   5   6       15.47       15.65     10.81 o
   9   5   6        4.16       -6.94     13.90 o
  10   5   6       52.42       21.26     28.26 o
 -16   6   6       11.40       13.13     20.31 o
 -15   6   6      154.01      170.65     34.88 o
 -14   6   6      668.47      787.13     91.16 o
 -13   6   6     1477.17     1506.39     47.63 o
 -12   6   6      246.76      254.54     12.62 o
 -11   6   6      360.75      342.75     15.63 o
 -10   6   6      418.89      378.29     15.53 o
  -9   6   6      115.43      122.49     15.23 o
  -8   6   6        0.06        0.83      5.65 o
  -7   6   6     2800.81     2864.51     65.92 o
  -6   6   6     2030.70     2037.56     47.46 o
  -5   6   6       82.09       84.33      4.91 o
  -4   6   6       13.88       11.68      3.57 o
  -3   6   6      651.92      618.65     11.68 o
  -2   6   6     1606.87     1641.48     26.47 o
  -1   6   6      686.91      663.71     12.33 o
   0   6   6     2490.61     2385.73     37.15 o
   1   6   6     2789.35     2707.85     47.80 o
   2   6   6        5.17        2.50      3.79 o
   3   6   6      619.78      577.64     14.23 o
   4   6   6     1080.57     1092.95     30.43 o
   5   6   6      866.38      755.10     27.15 o
   6   6   6       56.10       58.49      8.92 o
   7   6   6      483.15      495.60     19.98 o
   8   6   6      418.57      422.23     23.21 o
   9   6   6      557.66      603.57     26.34 o
  10   6   6       14.52       -9.82     16.63 o
 -16   7   6      124.40      173.40     92.38 o
 -15   7   6     1159.37     1270.36    229.57 o
 -14   7   6      695.02      686.16     89.04 o
 -13   7   6       29.69       30.08     22.10 o
 -12   7   6     1690.00     1707.09    114.53 o
 -11   7   6     2461.04     2324.69     77.22 o
 -10   7   6       93.20       85.32      8.78 o
  -9   7   6      698.23      701.76     40.67 o
  -8   7   6      301.51      296.08     12.89 o
  -7   7   6     4379.63     4511.89    102.24 o
  -6   7   6      773.34      790.95     27.29 o
  -5   7   6      269.35      255.85     13.61 o
  -4   7   6     2417.66     2305.64     46.44 o
  -3   7   6      308.60      323.61      7.99 o
  -2   7   6     1774.94     1764.42     31.46 o
  -1   7   6     3595.89     3580.92     61.65 o
   0   7   6     2345.00     2333.75     43.89 o
   1   7   6      258.63      284.79      9.15 o
   2   7   6     4107.73     4129.85     77.29 o
   3   7   6       81.02       91.86      6.37 o
   4   7   6      158.45      178.25     11.74 o
   5   7   6      670.56      609.53     21.45 o
   6   7   6     1607.77     1621.02     44.11 o
   7   7   6     1306.16     1318.96     42.94 o
   8   7   6       49.31       53.61     14.14 o
   9   7   6      764.52      737.64     29.58 o
  10   7   6      360.85      355.46     22.90 o
 -16   8   6     1465.81     1591.20     68.75 o
 -15   8   6       78.42       55.05     22.36 o
 -14   8   6     1059.21     1049.90     48.48 o
 -13   8   6     1598.83     1632.76     65.87 o
 -12   8   6       21.35       14.16     18.71 o
 -11   8   6      612.90      658.66     25.58 o
 -10   8   6     1924.61     2026.81     58.93 o
  -9   8   6     1364.33     1391.15     66.25 o
  -8   8   6      911.40      929.27     27.72 o
  -7   8   6     3198.60     3137.92     76.55 o
  -6   8   6     1086.10     1047.44     28.14 o
  -5   8   6      215.12      266.55     13.48 o
  -4   8   6      419.54      389.75      9.83 o
  -3   8   6     6466.38     6264.06    116.98 o
  -2   8   6     3731.78     3686.98     71.32 o
  -1   8   6       15.87       12.52      3.83 o
   0   8   6     3348.23     3329.50     67.54 o
   1   8   6     2312.63     2354.19     45.31 o
   2   8   6      415.45      429.97     12.16 o
   3   8   6     2229.90     2244.70     51.20 o
   4   8   6      502.37      511.85     22.01 o
   5   8   6     1293.65     1338.31     37.11 o
   6   8   6       77.35       87.40     10.77 o
   7   8   6      484.46      499.09     25.06 o
   8   8   6     2994.68     3129.32     82.36 o
   9   8   6      357.31      379.94     21.09 o
  10   8   6      192.24      213.32     20.68 o
 -15   9   6     1169.83     1199.97     64.84 o
 -14   9   6      484.97      501.15     62.65 o
 -13   9   6       50.26       64.62     40.56 o
 -12   9   6     1736.02     1723.13    152.70 o
 -11   9   6     2285.28     2309.91     85.30 o
 -10   9   6       54.54       46.59     14.19 o
  -9   9   6      823.82      888.92     31.02 o
  -8   9   6     1166.89     1209.43     34.06 o
  -7   9   6      476.80      545.66     17.78 o
  -6   9   6      349.25      362.60     12.79 o
  -5   9   6     4813.29     4978.62    102.00 o
  -4   9   6     5426.93     5533.48    103.91 o
  -3   9   6      838.33      775.65     17.13 o
  -2   9   6     1058.50      931.92     19.79 o
  -1   9   6     2247.99     2120.42     45.69 o
   0   9   6      853.96      864.89     25.72 o
   1   9   6      604.07      614.69     16.96 o
   2   9   6     4726.52     4832.80    102.33 o
   3   9   6     2242.69     2241.36     58.64 o
   4   9   6      363.34      366.62     14.59 o
   5   9   6      439.41      452.47     18.67 o
   6   9   6     1084.19     1090.73     36.55 o
   7   9   6      569.50      554.25     25.14 o
   8   9   6      157.55      166.26     16.45 o
   9   9   6      871.88      951.87     36.79 o
 -15  10   6       18.15       30.70     23.71 o
 -14  10   6      659.15      646.33     38.29 o
 -13  10   6     1138.37     1203.95     53.57 o
 -12  10   6       40.74       48.42     17.57 o
 -11  10   6      775.08      896.49     41.38 o
 -10  10   6     2831.46     3098.64     92.72 o
  -9  10   6     2178.66     2228.34     68.77 o
  -8  10   6      357.60      362.42     17.00 o
  -7  10   6     2573.41     2675.10     66.18 o
  -6  10   6      986.19     1054.11     24.69 o
  -5  10   6        6.90        9.21      5.26 o
  -4  10   6      438.61      441.26     11.77 o
  -3  10   6     1790.46     1885.72     39.13 o
  -2  10   6     3276.16     3228.63     64.11 o
  -1  10   6        0.95        0.26      5.64 o
   0  10   6     1792.85     1840.74     40.70 o
   1  10   6     1397.01     1514.80     32.63 o
   2  10   6      278.98      301.63     12.62 o
   3  10   6        6.86       12.23      6.10 o
   4  10   6     3120.80     3285.69     89.07 o
   5  10   6      933.33     1017.21     34.01 o
   6  10   6      187.96      177.16     16.32 o
   7  10   6      563.60      576.28     25.76 o
   8  10   6      377.77      407.67     21.31 o
   9  10   6      488.68      588.24     32.12 o
 -14  11   6       78.51       76.77     22.11 o
 -13  11   6       17.10        4.73     25.87 o
 -12  11   6      640.97      646.35     36.41 o
 -11  11   6      435.07      450.11     28.52 o
 -10  11   6        0.60      -16.57     11.34 o
  -9  11   6     1046.78     1121.72     35.69 o
  -8  11   6      913.66     1032.69     34.90 o
  -7  11   6      123.37       97.52      8.29 o
  -6  11   6      518.05      536.15     15.34 o
  -5  11   6     4331.50     4409.56     95.57 o
  -4  11   6     1700.47     1858.19     42.05 o
  -3  11   6        0.80       -1.63      5.31 o
  -2  11   6      368.14      409.14     14.04 o
  -1  11   6     1551.54     1586.80     44.92 o
   0  11   6      836.90      869.17     27.48 o
   1  11   6      144.02      166.68     10.32 o
   2  11   6      574.77      556.02     22.38 o
   3  11   6     1621.95     1759.25     47.38 o
   4  11   6       57.65       63.01     10.55 o
   5  11   6      465.33      485.96     21.76 o
   6  11   6      326.10      392.36     23.72 o
   7  11   6       19.84       31.57     14.24 o
   8  11   6      142.25      186.36     18.40 o
 -14  12   6      280.39      296.73     39.53 o
 -13  12   6      316.06      300.01     35.37 o
 -12  12   6       33.95       31.67     14.21 o
 -11  12   6        3.06       -0.41     12.37 o
 -10  12   6      168.68      222.98     21.97 o
  -9  12   6      694.61      744.09     43.20 o
  -8  12   6        2.73       -0.48     10.36 o
  -7  12   6     1530.69     1606.65     46.34 o
  -6  12   6      396.08      401.86     18.38 o
  -5  12   6      270.30      289.42     12.02 o
  -4  12   6       12.00        9.80      5.13 o
  -3  12   6      333.14      319.30     12.76 o
  -2  12   6        5.47       -3.10      7.90 o
  -1  12   6       56.63       48.64      8.87 o
   0  12   6       76.18      100.46     10.01 o
   1  12   6      111.62      101.98     14.11 o
   2  12   6     1625.66     1722.87     52.12 o
   3  12   6       84.19       83.72     13.88 o
   4  12   6      392.32      438.23     25.13 o
   5  12   6      265.26      274.59     19.93 o
   6  12   6        4.89       13.87     31.41 o
   7  12   6       90.51       95.46     18.20 o
   8  12   6       78.22       83.69     20.28 o
 -13  13   6       11.20       10.70     17.65 o
 -12  13   6       37.73       -1.21     19.88 o
 -11  13   6        9.52        6.86     15.74 o
 -10  13   6       59.91       73.94     15.80 o
  -9  13   6      301.41      311.60     25.13 o
  -8  13   6        1.38        4.40     12.08 o
  -7  13   6        0.72       -4.16      7.21 o
  -6  13   6       69.22       81.89      9.74 o
  -5  13   6      204.15      223.26     12.28 o
  -4  13   6       63.65       66.87      8.53 o
  -3  13   6      337.93      325.17     17.99 o
  -2  13   6      208.06      187.48     13.17 o
  -1  13   6        1.26       19.72     16.22 o
   0  13   6      200.47      194.70     28.53 o
   1  13   6      123.24      162.12     14.63 o
   2  13   6      862.96      912.07     54.30 o
   3  13   6      120.03      122.29     25.09 o
   4  13   6        5.43        0.53     14.13 o
   5  13   6       77.77       82.99     15.59 o
   6  13   6        1.08        1.81     14.85 o
   7  13   6       17.68       35.54     18.93 o
 -13  14   6       28.24       11.61     19.34 o
 -12  14   6       48.37       39.74     18.67 o
 -11  14   6        0.10      -29.09     14.55 o
 -10  14   6      176.46      216.43     30.50 o
  -9  14   6      161.35      147.70     20.84 o
  -8  14   6       17.17       28.49     16.00 o
  -7  14   6        1.25       -5.02     10.29 o
  -6  14   6      124.39      130.24     11.26 o
  -5  14   6      226.42      240.09     13.05 o
  -4  14   6        2.55       14.64     13.19 o
  -3  14   6      383.90      374.90     40.47 o
  -2  14   6      313.16      310.23     22.33 o
  -1  14   6       60.18       70.44     13.91 o
   0  14   6      255.44      294.11     17.63 o
   1  14   6      278.31      324.88     24.99 o
   2  14   6       81.04      100.08     14.79 o
   3  14   6       31.59       55.50     14.83 o
   4  14   6      172.68      191.57     19.84 o
   5  14   6       47.22       61.15     16.54 o
   6  14   6      146.79      139.63     22.54 o
   7  14   6       23.84       44.41     27.41 o
 -12  15   6      369.45      432.40     34.71 o
 -11  15   6      449.83      501.35     37.79 o
 -10  15   6       67.94       68.61     16.47 o
  -9  15   6      296.29      352.75     24.03 o
  -8  15   6      812.11      990.94     53.70 o
  -7  15   6       49.32       65.82     15.09 o
  -6  15   6      139.08      174.46     14.28 o
  -5  15   6      353.67      379.90     26.69 o
  -4  15   6      876.74      923.61     41.58 o
  -3  15   6       65.34       54.71     13.40 o
  -2  15   6      234.58      251.65     18.93 o
  -1  15   6      760.07      823.58     38.48 o
   0  15   6      120.28      142.51     16.93 o
   1  15   6       99.35      110.69     14.89 o
   2  15   6       76.30       98.49     15.09 o
   3  15   6      336.36      372.42     31.41 o
   4  15   6       82.20       95.27     15.60 o
   5  15   6       40.61       12.24     14.84 o
   6  15   6       89.43       85.80     17.65 o
 -11  16   6      100.46      142.16     25.09 o
 -10  16   6      521.69      624.71     42.18 o
  -9  16   6      726.73      837.47     47.96 o
  -8  16   6        8.66       13.85     17.95 o
  -7  16   6      304.99      327.67     32.15 o
  -6  16   6     1299.50     1426.57     59.63 o
  -5  16   6     1021.32     1160.30     49.88 o
  -4  16   6      293.13      318.83     22.48 o
  -3  16   6      476.18      487.25     31.41 o
  -2  16   6      870.13      951.63     42.76 o
  -1  16   6        1.52        0.87     14.59 o
   0  16   6       57.03       82.51     14.30 o
   1  16   6     1397.62     1468.37     54.29 o
   2  16   6      292.07      332.65     21.55 o
   3  16   6       74.93       68.48     14.49 o
   4  16   6      540.21      591.57     30.73 o
   5  16   6      585.95      655.94     33.79 o
 -10  17   6       18.13       49.71     21.93 o
  -9  17   6      192.74      241.94     25.64 o
  -8  17   6     1212.91     1425.46     71.61 o
  -7  17   6       98.93      107.63     17.64 o
  -6  17   6      328.51      387.43     26.77 o
  -5  17   6     1223.56     1348.34     56.66 o
  -4  17   6      589.37      714.22     35.93 o
  -3  17   6       96.94      110.45     16.58 o
  -2  17   6      126.28      133.27     17.06 o
  -1  17   6      895.50      964.93     43.89 o
   0  17   6      518.42      568.95     27.93 o
   1  17   6      110.12      127.25     14.72 o
   2  17   6      730.33      738.29     30.33 o
   3  17   6      688.67      729.72     33.40 o
   4  17   6      113.11      124.69     17.17 o
  -8  18   6       72.85      106.73     21.54 o
  -7  18   6      259.98      303.93     23.29 o
  -6  18   6      668.26      768.30     38.34 o
  -5  18   6       12.25       19.91     16.31 o
  -4  18   6      162.92      182.68     19.01 o
  -3  18   6     1260.67     1436.29     59.13 o
  -2  18   6      390.75      475.57     28.62 o
  -1  18   6        5.51        9.77     13.60 o
   0  18   6      107.69      118.91     14.99 o
   1  18   6      804.38      877.32     36.09 o
   2  18   6       39.67       39.15     13.62 o
  -6  19   6       75.73      113.25     18.89 o
  -5  19   6      226.95      306.04     22.72 o
  -4  19   6       92.49      113.54     17.86 o
  -3  19   6       33.74       45.52     15.49 o
  -2  19   6      175.72      203.55     17.71 o
  -1  19   6      548.82      576.11    100.31 o
   0  19   6      196.86      160.25     31.93 o
 -17   1   7        7.46      -23.52     11.76 o
 -16   1   7      305.32      266.85     21.57 o
 -15   1   7        1.59       -8.80     10.04 o
 -14   1   7        1.66       -6.77      9.21 o
 -13   1   7      322.13      343.84     12.39 o
 -12   1   7      184.29      182.24      9.36 o
 -11   1   7       19.99       17.04      6.32 o
 -10   1   7      170.35      155.81      9.25 o
  -9   1   7     1373.52     1357.37     31.83 o
  -8   1   7      500.72      461.81     12.80 o
  -7   1   7       52.32       49.77      5.22 o
  -6   1   7     1384.38     1391.18     33.92 o
  -5   1   7       60.09       43.45      5.21 o
  -4   1   7      117.40      150.70      6.53 o
  -3   1   7      520.38      479.96     11.56 o
  -2   1   7      461.85      433.66     11.54 o
  -1   1   7     1764.09     1677.71     33.17 o
   0   1   7      549.97      510.83     11.64 o
   1   1   7      778.18      736.01     17.36 o
   2   1   7      468.87      444.43     14.21 o
   3   1   7       13.39        5.40      7.49 o
   4   1   7      265.18      300.79     20.63 o
   5   1   7     1831.39     1672.60     85.88 o
   6   1   7       62.34       71.86     18.73 o
   7   1   7       19.35       21.85     18.26 o
   8   1   7      115.01      113.31     29.40 o
   9   1   7        5.26      -34.83     28.87 o
  10   1   7      425.46      426.65     60.62 o
 -17   2   7        6.79      -10.77     17.86 o
 -16   2   7       59.72       47.82     17.32 o
 -15   2   7      540.03      521.66     28.17 o
 -14   2   7      671.04      684.69     44.51 o
 -13   2   7      262.56      267.96     13.12 o
 -12   2   7      186.38      227.58     13.85 o
 -11   2   7      930.05      995.07     29.44 o
 -10   2   7       16.11       25.55      7.24 o
  -9   2   7      436.34      441.97     13.38 o
  -8   2   7     2236.42     2134.95     45.88 o
  -7   2   7     5069.78     4619.08    100.64 o
  -6   2   7      186.30      167.71     11.48 o
  -5   2   7       36.46       23.06      3.85 o
  -4   2   7     3957.59     3631.78     74.89 o
  -3   2   7     1532.29     1444.33     31.28 o
  -2   2   7      212.00      196.60      6.11 o
  -1   2   7      667.47      644.51     13.31 o
   0   2   7     3958.36     3655.03     65.14 o
   1   2   7      294.39      269.34      8.96 o
   2   2   7      660.18      615.03     14.45 o
   3   2   7      614.05      568.09     16.38 o
   4   2   7     1793.48     1676.10     49.18 o
   5   2   7        4.59       -3.04      9.48 o
   6   2   7      409.36      376.19     20.27 o
   7   2   7      481.32      456.62     30.47 o
   8   2   7        4.22       -3.81     15.24 o
   9   2   7       17.76        3.86     16.74 o
  10   2   7       17.53      -37.45     18.72 o
 -17   3   7       86.97       94.48     20.02 o
 -16   3   7     1393.93     1439.51    119.48 o
 -15   3   7      361.27      341.06     32.95 o
 -14   3   7      671.16      697.18     33.58 o
 -13   3   7     1136.35     1271.23     54.67 o
 -12   3   7     1582.70     1722.18     53.27 o
 -11   3   7      385.93      422.34     17.31 o
 -10   3   7      283.95      297.29     19.50 o
  -9   3   7     3621.00     3696.20     98.10 o
  -8   3   7      685.38      665.52     18.82 o
  -7   3   7      801.61      773.10     19.95 o
  -6   3   7     3249.37     2947.55     75.86 o
  -5   3   7     3845.61     3590.72     78.13 o
  -4   3   7       67.71       88.78      4.06 o
  -3   3   7     3689.12     3729.56     62.05 o
  -2   3   7     3402.18     3153.95     56.04 o
  -1   3   7      640.09      623.33     11.65 o
   0   3   7       64.22       79.82      4.70 o
   1   3   7     6394.59     6077.21    101.99 o
   2   3   7     3734.68     3513.05     66.46 o
   3   3   7      360.77      345.38     13.62 o
   4   3   7     1196.20     1080.31     32.26 o
   5   3   7     1901.01     1821.75     53.84 o
   6   3   7      956.84      909.45     32.88 o
   7   3   7      114.35       96.79     14.62 o
   8   3   7     1323.23     1311.05     45.11 o
   9   3   7      695.95      687.56     33.93 o
  10   3   7      150.67      137.18     21.27 o
 -16   4   7       78.45      122.55     33.77 o
 -15   4   7      896.22      957.35     77.52 o
 -14   4   7     1871.35     2017.56    123.81 o
 -13   4   7       74.74       98.89     11.54 o
 -12   4   7     1695.73     1798.20     59.03 o
 -11   4   7     2897.12     3099.97    167.10 o
 -10   4   7     1587.17     1628.71     86.44 o
  -9   4   7       53.61       62.64      6.87 o
  -8   4   7     3257.97     3356.00     85.03 o
  -7   4   7     6498.25     6384.23    142.10 o
  -6   4   7     1090.66      974.62     29.52 o
  -5   4   7      478.94      424.56     19.19 o
  -4   4   7     6766.81     6440.43    113.47 o
  -3   4   7     2096.04     2021.75     34.72 o
  -2   4   7       32.66       36.04      3.70 o
  -1   4   7     5316.67     5112.20     84.64 o
   0   4   7      901.05      872.79     18.01 o
   1   4   7     2034.05     1980.13     37.91 o
   2   4   7       27.93       48.26      5.68 o
   3   4   7     4440.08     4269.60     95.46 o
   4   4   7     1460.00     1500.49     44.92 o
   5   4   7       34.23       28.96     10.68 o
   6   4   7     1686.95     1607.09     49.72 o
   7   4   7     1889.27     1893.12     50.58 o
   8   4   7      484.63      504.33     26.06 o
   9   4   7       70.40       44.42     19.17 o
  10   4   7      882.85      925.84     42.55 o
 -16   5   7     1237.25     1311.06    147.95 o
 -15   5   7      217.38      254.35     36.72 o
 -14   5   7       51.94       63.46     15.61 o
 -13   5   7     1925.56     2132.04    133.67 o
 -12   5   7      702.63      712.73     26.60 o
 -11   5   7      237.22      286.36     41.65 o
 -10   5   7      501.19      496.98     20.50 o
  -9   5   7     1735.33     1802.39     55.58 o
  -8   5   7      610.84      590.53     18.88 o
  -7   5   7       27.84       23.64      5.38 o
  -6   5   7     5903.98     5579.48    139.12 o
  -5   5   7     6371.31     6332.27    129.24 o
  -4   5   7      355.42      368.91     12.98 o
  -3   5   7     1176.24     1101.84     21.82 o
  -2   5   7     3749.15     3633.50     62.49 o
  -1   5   7       34.37       44.83      4.27 o
   0   5   7      184.86      195.89      6.84 o
   1   5   7     1906.61     1884.74     34.62 o
   2   5   7     2809.34     2732.10     60.25 o
   3   5   7       65.37       77.12      9.02 o
   4   5   7       93.82      105.89     11.50 o
   5   5   7     3332.80     3286.03     90.58 o
   6   5   7      154.54      166.24     15.01 o
   7   5   7      100.23      126.68     15.19 o
   8   5   7     1974.12     1921.74     59.81 o
   9   5   7     1023.35     1018.36     37.07 o
 -16   6   7      224.95      280.13     72.82 o
 -15   6   7     1411.67     1448.42    100.37 o
 -14   6   7     1749.62     1999.87    235.47 o
 -13   6   7       74.19      122.91     18.96 o
 -12   6   7      476.82      457.05     26.10 o
 -11   6   7     2648.53     2656.84     65.79 o
 -10   6   7     1985.71     2023.35     65.14 o
  -9   6   7        6.97       16.16      7.38 o
  -8   6   7       42.64       56.17      6.66 o
  -7   6   7     5264.86     5612.97    504.72 o
  -6   6   7       29.43       55.72      6.73 o
  -5   6   7     1219.32     1128.61     25.56 o
  -4   6   7     3367.32     3418.76     75.94 o
  -3   6   7     1287.29     1377.70     31.33 o
  -2   6   7      182.23      176.44      5.95 o
  -1   6   7     1347.09     1225.68     25.03 o
   0   6   7     3040.52     2921.79     55.80 o
   1   6   7      125.00      126.10      7.61 o
   2   6   7      431.53      439.10     16.04 o
   3   6   7     2503.12     2404.31     58.93 o
   4   6   7     1089.15     1078.66     34.77 o
   5   6   7        9.69       10.10     10.87 o
   6   6   7      977.63      972.84     34.71 o
   7   6   7     1087.79     1165.11     40.51 o
   8   6   7      404.67      425.43     23.40 o
   9   6   7      578.39      627.72     28.53 o
 -16   7   7      591.16      634.29     55.20 o
 -15   7   7       32.92       62.17     42.65 o
 -14   7   7       36.72       32.79     19.08 o
 -13   7   7      154.52      170.03     20.70 o
 -12   7   7      279.24      259.20     24.84 o
 -11   7   7        4.51       -4.45      9.82 o
 -10   7   7     1024.63      992.87     37.22 o
  -9   7   7     2593.19     2545.95     63.82 o
  -8   7   7        8.19       14.19      6.63 o
  -7   7   7      984.12     1000.91     35.57 o
  -6   7   7     1026.86     1110.88     28.13 o
  -5   7   7     1501.96     1498.59     36.15 o
  -4   7   7       10.14       15.38      4.72 o
  -3   7   7     2252.70     2238.49     44.35 o
  -2   7   7     1569.69     1557.97     30.83 o
  -1   7   7      359.71      380.16     11.14 o
   0   7   7       71.84       60.23      5.82 o
   1   7   7      680.54      673.87     18.15 o
   2   7   7       42.83       43.56      7.86 o
   3   7   7      142.68      154.80     10.74 o
   4   7   7       62.06       75.86     11.12 o
   5   7   7     1378.16     1393.35     43.69 o
   6   7   7      481.03      527.68     24.03 o
   7   7   7        2.90       -8.75     13.28 o
   8   7   7      427.91      429.99     32.31 o
   9   7   7        8.06        7.26     16.03 o
 -15   8   7       27.58       22.76     20.94 o
 -14   8   7       52.40       49.70     27.01 o
 -13   8   7        5.14       -0.06     17.11 o
 -12   8   7      117.05      150.75     41.29 o
 -11   8   7       38.14       29.93     12.61 o
 -10   8   7       13.31        5.72      9.10 o
  -9   8   7       72.74       58.97     11.82 o
  -8   8   7      361.20      352.43     17.64 o
  -7   8   7      319.22      330.65     14.80 o
  -6   8   7      361.74      358.39     15.64 o
  -5   8   7       10.97        3.83      5.90 o
  -4   8   7      340.62      353.89     11.85 o
  -3   8   7       11.24       14.96      4.68 o
  -2   8   7      613.47      615.79     19.35 o
  -1   8   7      312.20      302.20     10.77 o
   0   8   7      124.83      142.95      7.82 o
   1   8   7       47.51       41.18      7.18 o
   2   8   7      196.13      185.14     12.04 o
   3   8   7      616.36      573.73     23.40 o
   4   8   7      103.77      118.22     12.30 o
   5   8   7        2.30        1.45     11.73 o
   6   8   7        3.93        3.28     12.56 o
   7   8   7      105.56       95.00     15.58 o
   8   8   7        0.25      -10.99     14.83 o
   9   8   7       35.60       12.31     16.50 o
 -15   9   7       30.79       20.85     21.66 o
 -14   9   7        7.48      -31.98     27.99 o
 -13   9   7      136.66      117.05     34.05 o
 -12   9   7        0.71       34.87     19.84 o
 -11   9   7       10.93      -31.71     34.24 o
 -10   9   7       43.12       46.35     10.77 o
  -9   9   7       55.39       39.14      8.19 o
  -8   9   7      179.41      168.52     10.10 o
  -7   9   7      867.81      872.94     25.24 o
  -6   9   7      303.14      307.99     14.63 o
  -5   9   7      125.64      134.43     11.44 o
  -4   9   7       74.80       81.59      7.14 o
  -3   9   7       21.16       23.37      5.43 o
  -2   9   7      626.93      612.05     19.62 o
  -1   9   7      175.87      168.48      8.86 o
   0   9   7       24.48       34.61      6.69 o
   1   9   7       25.58       19.57      7.06 o
   2   9   7       10.22        5.10      7.59 o
   3   9   7        3.98       -7.21      9.43 o
   4   9   7       27.72       30.12     11.41 o
   5   9   7        0.26        8.30     12.10 o
   6   9   7      259.18      292.04     18.83 o
   7   9   7      272.97      319.46     20.56 o
   8   9   7       85.12       92.90     16.56 o
 -15  10   7      698.50      761.62    128.44 o
 -14  10   7      508.20      560.42    126.49 o
 -13  10   7       47.49       31.05     19.60 o
 -12  10   7        8.79       -7.02     54.83 o
 -11  10   7      239.70      244.99     61.17 o
 -10  10   7      846.36      829.39     33.68 o
  -9  10   7       61.73       55.62      9.86 o
  -8  10   7      114.38      110.97      9.46 o
  -7  10   7     1609.67     1599.64     41.88 o
  -6  10   7     1658.57     1753.11     54.71 o
  -5  10   7      323.24      309.02     12.84 o
  -4  10   7      663.00      634.30     17.46 o
  -3  10   7      347.29      331.11     14.72 o
  -2  10   7      276.90      258.63     18.89 o
  -1  10   7       76.95       84.59      9.76 o
   0  10   7      314.20      280.19     14.15 o
   1  10   7      173.00      156.65     11.10 o
   2  10   7      267.14      278.95     14.56 o
   3  10   7       58.37       65.84     11.21 o
   4  10   7      473.78      522.73     23.12 o
   5  10   7        3.12       -2.67     12.25 o
   6  10   7       55.67       46.45     14.30 o
   7  10   7      276.87      324.30     20.86 o
   8  10   7       14.26      -16.90     14.99 o
 -14  11   7        8.89      -19.77     20.72 o
 -13  11   7      678.04      760.14     42.69 o
 -12  11   7      220.75      235.54     17.10 o
 -11  11   7        2.34      -12.68     13.40 o
 -10  11   7      284.71      290.29     18.29 o
  -9  11   7      180.02      223.37     14.06 o
  -8  11   7     1478.61     1473.73     39.66 o
  -7  11   7       25.28       30.60      7.92 o
  -6  11   7      172.83      211.50     11.09 o
  -5  11   7      694.74      755.98     22.35 o
  -4  11   7       41.63       40.96      7.08 o
  -3  11   7     1040.15     1013.77     29.81 o
  -2  11   7     2050.98     1978.49     63.57 o
  -1  11   7      409.15      442.11     20.85 o
   0  11   7        4.00       -3.06      8.56 o
   1  11   7      139.82      162.79     12.38 o
   2  11   7      138.09      136.59     13.93 o
   3  11   7      582.76      569.03     26.95 o
   4  11   7      444.48      489.02     32.61 o
   5  11   7     1371.70     1512.68     46.80 o
   6  11   7      603.66      638.92     31.94 o
   7  11   7       67.06       64.48     16.41 o
 -14  12   7      379.64      361.03     22.45 o
 -13  12   7       37.69       32.06     15.07 o
 -12  12   7      406.48      459.23     49.34 o
 -11  12   7      626.57      697.17     32.48 o
 -10  12   7      430.78      465.42     40.92 o
  -9  12   7      399.67      397.13     22.31 o
  -8  12   7     2860.60     2957.94     74.02 o
  -7  12   7     1534.36     1529.88     40.75 o
  -6  12   7      548.95      570.90     19.55 o
  -5  12   7      657.83      710.48     21.90 o
  -4  12   7     1754.92     1750.46     57.02 o
  -3  12   7     1828.96     1872.17     60.85 o
  -2  12   7       66.49       45.63     12.74 o
  -1  12   7     1254.83     1205.66     46.89 o
   0  12   7      860.77      891.21     32.82 o
   1  12   7      183.90      219.33     18.87 o
   2  12   7       35.04       37.88     12.12 o
   3  12   7     1760.27     1807.55     61.40 o
   4  12   7      617.52      630.87     35.27 o
   5  12   7       15.19       10.51     16.73 o
   6  12   7      171.28      149.08     21.29 o
   7  12   7      360.72      388.69     29.74 o
 -13  13   7      671.68      782.47     33.51 o
 -12  13   7     1243.07     1345.09     98.65 o
 -11  13   7       60.44       79.71     25.11 o
 -10  13   7      590.16      593.03     38.67 o
  -9  13   7     2578.18     2775.18    129.09 o
  -8  13   7      247.17      276.52     23.18 o
  -7  13   7      403.94      439.75     20.69 o
  -6  13   7     1120.36     1165.96     38.75 o
  -5  13   7     1749.46     1854.39     67.93 o
  -4  13   7       32.99       18.53     13.13 o
  -3  13   7      891.31      911.71     38.07 o
  -2  13   7     1555.04     1641.83     61.06 o
  -1  13   7     1132.01     1071.74     59.17 o
   0  13   7      109.83      131.24     13.49 o
   1  13   7     1891.24     1989.16     69.21 o
   2  13   7     1908.20     1910.09     77.84 o
   3  13   7      184.04      167.01     23.94 o
   4  13   7      638.43      665.87     36.50 o
   5  13   7     1026.24     1116.79     52.18 o
   6  13   7     1081.66     1157.53     48.63 o
 -12  14   7      155.70      164.54     21.25 o
 -11  14   7     1425.13     1607.15     63.56 o
 -10  14   7      428.51      400.61     33.79 o
  -9  14   7       44.33       38.75     18.50 o
  -8  14   7      319.57      362.33     30.09 o
  -7  14   7      770.97      846.06     41.33 o
  -6  14   7       14.41       10.73     10.47 o
  -5  14   7      466.47      509.78     26.79 o
  -4  14   7     2111.14     2272.18     81.61 o
  -3  14   7     1556.25     1639.58     66.94 o
  -2  14   7        0.47       -4.78     13.35 o
  -1  14   7      689.17      761.32     36.57 o
   0  14   7     1667.82     1762.47     62.68 o
   1  14   7      106.81      130.23     15.81 o
   2  14   7      117.27      125.34     16.27 o
   3  14   7      721.15      773.03     39.38 o
   4  14   7      547.06      611.19     35.80 o
   5  14   7       32.64       21.58     17.44 o
 -11  15   7        2.33       -4.06     17.35 o
 -10  15   7      973.97     1038.98     57.60 o
  -9  15   7      733.59      943.30     52.95 o
  -8  15   7       56.67       86.40     19.12 o
  -7  15   7       79.42       81.95     18.46 o
  -6  15   7     1184.50     1253.64     63.76 o
  -5  15   7      361.60      364.70     24.28 o
  -4  15   7        2.69      -10.29     13.43 o
  -3  15   7       69.27       86.43     15.73 o
  -2  15   7      698.78      713.53     35.52 o
  -1  15   7      640.49      730.17     36.44 o
   0  15   7       10.24       11.96     13.58 o
   1  15   7     1506.47     1649.47     60.59 o
   2  15   7      446.12      436.58     26.73 o
   3  15   7       11.93       18.49     17.15 o
   4  15   7       93.66       92.96     19.76 o
   5  15   7      478.82      513.06     30.20 o
 -10  16   7       25.31       24.62     20.60 o
  -9  16   7       28.42       35.16     21.03 o
  -8  16   7      153.68      156.40     22.01 o
  -7  16   7      130.30      141.42     20.56 o
  -6  16   7      121.28      158.82     20.41 o
  -5  16   7      117.66      116.76     20.14 o
  -4  16   7      105.98      105.71     20.58 o
  -3  16   7      192.03      225.27     20.36 o
  -2  16   7      222.66      238.59     20.78 o
  -1  16   7      755.08      820.21     40.00 o
   0  16   7       65.29       88.31     15.67 o
   1  16   7       29.57       27.35     15.04 o
   2  16   7      253.77      272.60     23.87 o
   3  16   7      519.41      569.33     34.18 o
   4  16   7       51.44       67.93     17.50 o
  -9  17   7       46.10       50.96     21.93 o
  -8  17   7       23.51       36.14     19.04 o
  -7  17   7       12.06       10.89     18.69 o
  -6  17   7       21.05        7.57     18.15 o
  -5  17   7       26.36       58.38     18.89 o
  -4  17   7        3.65        2.42     16.03 o
  -3  17   7        1.49        3.63     16.00 o
  -2  17   7       29.36       58.13     17.51 o
  -1  17   7        0.12       23.29     17.56 o
   0  17   7      257.39      333.58     34.43 o
   1  17   7        9.12       14.45     15.59 o
   2  17   7       17.81       25.19     16.07 o
  -7  18   7        1.18        3.67     20.53 o
  -6  18   7       30.84       50.22     20.76 o
  -5  18   7       41.92       65.40     21.23 o
  -4  18   7        4.91        4.96     26.50 o
  -3  18   7      132.46      146.94     20.15 o
  -2  18   7      145.05      191.86     35.94 o
  -1  18   7      170.66      180.73     20.82 o
   0  18   7       58.29       62.81     16.24 o
 -17   0   8       47.85       44.74     23.14 o
 -16   0   8      137.93      114.35     29.02 o
 -15   0   8      991.21      816.21     40.15 o
 -14   0   8      262.07      252.51     38.39 o
 -13   0   8      789.41      724.62     34.96 o
 -12   0   8     4908.36     4656.15    323.50 o
 -11   0   8     2060.05     1899.74    140.91 o
 -10   0   8       39.05       48.04     19.20 o
  -9   0   8      634.01      636.79     36.10 o
  -8   0   8     3744.21     3396.77    142.50 o
  -7   0   8       10.96        6.62     11.43 o
  -6   0   8     3554.28     3334.25    139.22 o
  -5   0   8      448.58      322.06     14.12 o
  -4   0   8     1478.06     1394.54     40.02 o
  -3   0   8      203.74      182.54      9.80 o
  -2   0   8     2974.18     2875.01     78.45 o
  -1   0   8     8443.56     7730.55    247.40 o
   0   0   8      250.75      249.03     16.24 o
   1   0   8     1213.56     1108.09     41.74 o
   2   0   8     2166.06     1957.23     88.85 o
   3   0   8     2124.29     2055.40     93.38 o
   4   0   8        1.49       28.34     19.37 o
   5   0   8     1155.97     1104.88     95.51 o
   6   0   8      959.00      933.93     56.01 o
   7   0   8      189.77      125.07     42.18 o
   8   0   8       79.55       53.50     42.69 o
   9   0   8     1234.62     1464.91    113.01 o
 -17   1   8      398.47      421.45     27.47 o
 -16   1   8      176.79      201.48     27.18 o
 -15   1   8      312.12      353.96     27.84 o
 -14   1   8     1170.50     1239.61     77.25 o
 -13   1   8     1247.21     1150.04     45.19 o
 -12   1   8        2.14       15.81     11.73 o
 -11   1   8     1470.52     1435.45     79.29 o
 -10   1   8     1511.99     1467.61     47.97 o
  -9   1   8      307.12      319.36     16.75 o
  -8   1   8     1166.83     1030.07     35.02 o
  -7   1   8     5262.94     4914.83    142.79 o
  -6   1   8     4220.82     3866.81    113.42 o
  -5   1   8      518.92      520.09     16.06 o
  -4   1   8     1787.13     1611.96     32.10 o
  -3   1   8     3511.82     3244.40     62.12 o
  -2   1   8     2091.59     1976.08     42.45 o
  -1   1   8       14.28       16.42      6.82 o
   0   1   8     4611.43     4246.24    109.50 o
   1   1   8     8581.36     7886.53    199.72 o
   2   1   8        9.71       10.79     10.64 o
   3   1   8     1397.99     1352.35     47.16 o
   4   1   8     2454.01     2388.60     76.93 o
   5   1   8      321.60      336.52     22.73 o
   6   1   8        2.25       -4.20     20.79 o
   7   1   8      998.97     1061.41     73.95 o
   8   1   8     1501.01     1686.94     84.12 o
   9   1   8       83.64      114.47     35.55 o
 -16   2   8      939.11      994.42     72.68 o
 -15   2   8      533.12      632.24     39.47 o
 -14   2   8      377.64      428.33     34.13 o
 -13   2   8      271.44      293.98     20.58 o
 -12   2   8      582.39      584.10     28.79 o
 -11   2   8     3058.62     3091.01    104.42 o
 -10   2   8      280.71      281.38     13.40 o
  -9   2   8      831.35      737.35     24.70 o
  -8   2   8     3031.54     2832.52     84.35 o
  -7   2   8       10.76       16.03      8.17 o
  -6   2   8     1017.80      981.19     33.01 o
  -5   2   8     3413.14     3228.11     74.18 o
  -4   2   8     1365.89     1199.72     26.98 o
  -3   2   8        1.29       -1.17      3.94 o
  -2   2   8      639.58      572.28     15.25 o
  -1   2   8     2012.47     1879.55     45.50 o
   0   2   8       94.07       94.93      8.60 o
   1   2   8      817.75      762.42     25.42 o
   2   2   8     1044.97      968.24     35.61 o
   3   2   8      872.42      823.86     32.95 o
   4   2   8        0.17       -5.33      6.81 o
   5   2   8      612.12      602.89     34.97 o
   6   2   8      629.88      610.98     36.20 o
   7   2   8       92.15       78.54     23.64 o
   8   2   8      299.09      268.27     45.21 o
   9   2   8      258.56      234.54     39.59 o
 -16   3   8        1.56       -2.83     17.09 o
 -15   3   8      262.63      254.31     19.10 o
 -14   3   8      178.13      200.37     17.62 o
 -13   3   8      276.81      322.90     19.39 o
 -12   3   8      279.93      283.74     28.99 o
 -11   3   8       36.80       36.54     12.36 o
 -10   3   8     4199.66     4222.64    112.12 o
  -9   3   8      112.45       98.83     15.00 o
  -8   3   8        4.23        4.63      8.58 o
  -7   3   8      133.00      135.70     11.40 o
  -6   3   8      276.51      277.86     14.94 o
  -5   3   8       54.97       42.31      7.28 o
  -4   3   8      939.56      930.45     24.38 o
  -3   3   8      919.95      891.27     21.20 o
  -2   3   8      301.68      310.32     10.53 o
  -1   3   8      236.33      219.17     14.81 o
   0   3   8       87.64       88.12      8.50 o
   1   3   8     2798.68     2575.78     68.69 o
   2   3   8      229.77      195.77     15.04 o
   3   3   8      269.88      261.38     35.15 o
   4   3   8      617.31      647.41     34.07 o
   5   3   8      216.30      216.41     22.61 o
   6   3   8       20.27       23.46     19.87 o
   7   3   8      311.95      360.13     33.58 o
   8   3   8       42.15       13.15     32.70 o
   9   3   8      167.49      176.18     27.44 o
 -16   4   8       50.06       72.68     27.54 o
 -15   4   8       85.24      100.79     19.65 o
 -14   4   8       20.23       13.36     14.29 o
 -13   4   8      108.72      122.11     15.22 o
 -12   4   8       46.08       53.08     14.51 o
 -11   4   8       22.33       25.13     12.51 o
 -10   4   8      252.71      272.66     22.86 o
  -9   4   8      963.81      962.74     32.06 o
  -8   4   8     1706.02     1580.15     46.73 o
  -7   4   8      392.87      435.87     39.00 o
  -6   4   8      318.60      314.99     15.79 o
  -5   4   8       44.46       57.89      7.47 o
  -4   4   8      106.51      105.46      6.47 o
  -3   4   8       38.01       30.56      5.43 o
  -2   4   8       13.00       14.08      4.55 o
  -1   4   8       46.57       38.01      6.04 o
   0   4   8      305.33      275.92     11.47 o
   1   4   8      853.07      768.13     22.98 o
   2   4   8       44.82       51.22      8.32 o
   3   4   8      129.40      132.77     11.94 o
   4   4   8       14.56       28.35     11.04 o
   5   4   8      209.79      212.98     16.08 o
   6   4   8        6.85      -15.08     12.99 o
   7   4   8       34.33       23.78     14.79 o
   8   4   8       43.68       43.46     17.30 o
 -16   5   8       98.45       79.68     23.48 o
 -15   5   8        0.94      -13.41     19.79 o
 -14   5   8       75.39       79.50     16.54 o
 -13   5   8       20.55       35.79     15.04 o
 -12   5   8       38.33       66.92     15.42 o
 -11   5   8        8.19      -12.72     12.47 o
 -10   5   8     1159.99     1257.38     92.51 o
  -9   5   8       97.38      109.86     13.02 o
  -8   5   8       18.19       23.23      7.41 o
  -7   5   8      542.24      504.36     16.89 o
  -6   5   8      197.33      208.95      9.85 o
  -5   5   8        5.10        3.98      5.43 o
  -4   5   8       17.59       14.77      5.31 o
  -3   5   8      292.24      269.73      9.86 o
  -2   5   8      118.13      107.33      7.18 o
  -1   5   8        1.13       -3.11      4.75 o
   0   5   8      311.27      281.21     11.75 o
   1   5   8     1004.28      893.29     24.15 o
   2   5   8        9.38        1.16      8.14 o
   3   5   8       19.56       16.67     10.06 o
   4   5   8       89.01       83.57     12.34 o
   5   5   8       79.23       92.77     13.65 o
   6   5   8       48.78       66.37     14.38 o
   7   5   8        2.32      -17.68     15.04 o
   8   5   8      129.26      133.40     18.65 o
 -16   6   8      266.71      320.80     47.75 o
 -15   6   8      310.17      365.59     63.00 o
 -14   6   8      130.89      119.53     21.96 o
 -13   6   8       23.72       29.30     19.11 o
 -12   6   8      663.14      681.05     41.47 o
 -11   6   8      581.07      603.27     48.18 o
 -10   6   8      183.56      205.20     16.68 o
  -9   6   8     1163.45     1047.31     40.33 o
  -8   6   8      125.90      153.74     18.22 o
  -7   6   8      159.86      166.60     14.17 o
  -6   6   8      203.95      207.22     19.96 o
  -5   6   8      614.05      622.74     22.57 o
  -4   6   8     1587.09     1438.39     33.37 o
  -3   6   8      486.78      447.46     13.04 o
  -2   6   8       59.61       68.83      6.86 o
  -1   6   8      253.66      267.34      9.87 o
   0   6   8      100.04      106.72      8.64 o
   1   6   8      208.63      217.11     11.36 o
   2   6   8     2124.33     2059.97     53.46 o
   3   6   8      704.79      743.81     26.88 o
   4   6   8       27.07       21.31     11.36 o
   5   6   8      231.03      198.37     16.40 o
   6   6   8       77.58       72.08     14.88 o
   7   6   8        3.12       -5.75     14.63 o
   8   6   8      277.93      329.01     22.90 o
 -16   7   8       63.95       33.68     32.72 o
 -15   7   8       74.51       56.77     22.35 o
 -14   7   8      960.31     1113.68    126.49 o
 -13   7   8      482.51      538.01     35.81 o
 -12   7   8      132.37      125.50     20.77 o
 -11   7   8      601.19      675.30     36.70 o
 -10   7   8     2236.39     2272.59     74.08 o
  -9   7   8     1887.56     1844.21     74.34 o
  -8   7   8     1374.45     1322.28     37.31 o
  -7   7   8     1877.18     1857.49     53.16 o
  -6   7   8      753.46      782.79     23.76 o
  -5   7   8      183.66      172.08     10.44 o
  -4   7   8      923.14     1000.94     34.41 o
  -3   7   8     2599.80     2443.27     61.02 o
  -2   7   8     1106.81     1046.00     25.06 o
  -1   7   8       62.63       55.15      6.49 o
   0   7   8     1053.23     1017.76     27.43 o
   1   7   8      668.92      649.39     23.51 o
   2   7   8      574.62      501.72     21.05 o
   3   7   8      512.84      568.30     23.51 o
   4   7   8      999.41     1004.55     34.57 o
   5   7   8      346.87      320.04     21.16 o
   6   7   8       47.54       44.16     16.24 o
   7   7   8      244.44      252.61     19.89 o
   8   7   8       90.20       61.18     17.84 o
 -15   8   8      352.72      447.01    148.64 o
 -14   8   8       89.91      125.73     29.74 o
 -13   8   8      141.63      148.95     23.58 o
 -12   8   8     2168.93     2077.58    116.37 o
 -11   8   8     1771.93     1761.70    116.15 o
 -10   8   8        0.38      -16.35     12.04 o
  -9   8   8     1348.78     1423.53     39.69 o
  -8   8   8     3890.06     3862.58    105.95 o
  -7   8   8     1572.76     1477.22     43.68 o
  -6   8   8      316.88      319.04     15.07 o
  -5   8   8     3310.15     3183.80    110.58 o
  -4   8   8      327.84      348.11     20.18 o
  -3   8   8      377.93      360.88     20.21 o
  -2   8   8      468.44      523.91     33.55 o
  -1   8   8     2609.81     2582.85     61.58 o
   0   8   8     1055.20     1018.48     27.72 o
   1   8   8       78.24       84.77     12.11 o
   2   8   8     2414.06     2386.06     66.89 o
   3   8   8     1300.10     1283.62     40.27 o
   4   8   8      289.48      303.80     17.99 o
   5   8   8     1159.60     1198.47     40.54 o
   6   8   8     1408.74     1510.75     48.90 o
   7   8   8       18.20       19.83     15.74 o
 -15   9   8      250.15      290.04     94.22 o
 -14   9   8      955.94     1092.75    159.70 o
 -13   9   8     1255.38     1252.95    158.33 o
 -12   9   8       59.13       63.60     31.37 o
 -11   9   8      574.60      551.24    118.75 o
 -10   9   8     2444.49     2295.58    145.68 o
  -9   9   8      886.71      875.19     47.83 o
  -8   9   8     1192.78     1194.12     37.26 o
  -7   9   8     2950.13     2934.94     81.70 o
  -6   9   8     1829.10     1783.29     51.75 o
  -5   9   8       84.42       78.89      7.72 o
  -4   9   8      885.71      819.84     34.31 o
  -3   9   8     2035.14     1994.12     71.76 o
  -2   9   8      411.15      418.67     17.27 o
  -1   9   8      524.25      519.61     17.29 o
   0   9   8     1709.72     1759.24     44.19 o
   1   9   8     1476.13     1518.65     44.74 o
   2   9   8      123.29      136.49     12.56 o
   3   9   8      330.65      365.95     18.58 o
   4   9   8     1291.03     1358.93     43.24 o
   5   9   8      733.40      769.26     31.11 o
   6   9   8       90.35      100.28     16.62 o
   7   9   8      589.95      622.68     30.15 o
 -14  10   8       23.28       10.34     20.82 o
 -13  10   8      236.21      268.15     51.99 o
 -12  10   8      835.88      239.72    104.78 o
 -11  10   8      238.25      240.40     30.56 o
 -10  10   8      287.78      292.54     18.46 o
  -9  10   8      489.33      509.24     21.63 o
  -8  10   8     1640.85     1737.99     51.48 o
  -7  10   8      196.31      190.99     12.23 o
  -6  10   8      954.76     1051.12     49.00 o
  -5  10   8     1274.17     1258.35     38.21 o
  -4  10   8     1104.36     1080.83     42.74 o
  -3  10   8      579.93      549.42     38.52 o
  -2  10   8      932.55      903.51     37.64 o
  -1  10   8     3097.36     2993.43     93.41 o
   0  10   8      900.04      870.94     33.13 o
   1  10   8      181.68      207.19     13.64 o
   2  10   8     1198.09     1181.57     37.64 o
   3  10   8      625.02      663.89     26.99 o
   4  10   8      229.72      275.93     17.52 o
   5  10   8      936.44     1006.64     36.75 o
   6  10   8      580.10      672.84     30.14 o
   7  10   8      617.53      721.23     32.80 o
 -14  11   8      507.85      519.40     86.63 o
 -13  11   8      155.92      163.07     34.75 o
 -12  11   8       76.81       71.62     48.64 o
 -11  11   8      209.72      238.56     24.06 o
 -10  11   8     1250.22     1176.14     44.07 o
  -9  11   8      368.02      333.46     16.71 o
  -8  11   8      108.65      100.29     11.38 o
  -7  11   8      639.75      634.64     23.95 o
  -6  11   8      684.74      635.26     23.88 o
  -5  11   8       18.45       11.59      8.73 o
  -4  11   8      655.74      748.37     43.47 o
  -3  11   8     2207.22     2166.77     78.18 o
  -2  11   8      118.54      162.87     25.27 o
  -1  11   8      119.44      139.42     12.41 o
   0  11   8      379.97      412.87     20.91 o
   1  11   8     1111.84     1204.33     43.34 o
   2  11   8      369.03      393.50     27.33 o
   3  11   8       61.85       79.71     17.10 o
   4  11   8      884.56      961.77     40.09 o
   5  11   8      153.65      211.41     20.85 o
   6  11   8        9.53       17.01     19.78 o
 -13  12   8       81.86       56.33     56.81 o
 -12  12   8      149.61      145.75     32.88 o
 -11  12   8        7.84        9.76     33.20 o
 -10  12   8     1106.40     1151.31     44.09 o
  -9  12   8       26.17       37.12     11.51 o
  -8  12   8        6.06        4.79     10.39 o
  -7  12   8       19.34       34.18     10.54 o
  -6  12   8       51.59       39.84     10.37 o
  -5  12   8      540.75      529.46     21.48 o
  -4  12   8        8.57       10.13     12.10 o
  -3  12   8      195.87      234.06     17.19 o
  -2  12   8      741.79      721.58     32.79 o
  -1  12   8      528.19      519.85     23.82 o
   0  12   8        2.20       11.18     11.03 o
   1  12   8      702.07      675.05     29.92 o
   2  12   8      268.83      318.84     30.86 o
   3  12   8      196.72      236.69     18.62 o
   4  12   8       41.93       46.12     18.85 o
   5  12   8        3.99       -5.71     19.21 o
 -13  13   8        5.85       -4.30     15.72 o
 -12  13   8       47.05       52.96     16.81 o
 -11  13   8        7.58       -2.61     14.88 o
 -10  13   8       61.69       34.83     13.91 o
  -9  13   8      121.52      106.26     15.59 o
  -8  13   8        6.19        9.46     10.84 o
  -7  13   8        1.84        6.79     10.20 o
  -6  13   8        2.29      -11.97     12.17 o
  -5  13   8       88.62       89.10     14.43 o
  -4  13   8       80.00       69.03     13.86 o
  -3  13   8       62.52       82.84     14.23 o
  -2  13   8        0.46       -5.30     12.65 o
  -1  13   8       19.38        2.27     12.75 o
   0  13   8        1.06       21.45     12.34 o
   1  13   8      279.65      300.55     45.66 o
   2  13   8       17.33       30.55     16.81 o
   3  13   8       39.19       48.85     18.12 o
   4  13   8        1.06      -18.70     17.84 o
   5  13   8        0.16       24.30     20.44 o
 -12  14   8       17.88       22.66     18.98 o
 -11  14   8       92.14      170.45     25.13 o
 -10  14   8       92.22       83.74     21.81 o
  -9  14   8      112.39      105.21     20.21 o
  -8  14   8      105.50       76.56     16.10 o
  -7  14   8       26.34       19.56     14.34 o
  -6  14   8        8.19       -0.61     12.80 o
  -5  14   8       39.43       35.09     13.78 o
  -4  14   8       17.26       32.82     13.51 o
  -3  14   8        3.57        1.64     15.30 o
  -2  14   8       36.68       37.66     17.99 o
  -1  14   8        4.26        0.82     17.05 o
   0  14   8      539.35      509.82     30.46 o
   1  14   8      226.14      256.07     35.90 o
   2  14   8      100.31      139.35     19.82 o
   3  14   8        4.71       -4.10     23.00 o
   4  14   8        2.80        0.07     19.47 o
 -11  15   8      724.74      737.37     47.69 o
 -10  15   8      192.75      199.84     25.68 o
  -9  15   8      143.73      147.74     23.37 o
  -8  15   8        3.72        8.59     19.04 o
  -7  15   8      275.26      320.45     27.59 o
  -6  15   8      375.57      336.06     27.47 o
  -5  15   8       32.25       29.23     17.44 o
  -4  15   8      335.26      354.60     27.82 o
  -3  15   8     1094.62     1227.15     63.57 o
  -2  15   8      554.25      599.15     39.33 o
  -1  15   8      483.87      541.65     31.54 o
   0  15   8      954.71      992.39     46.13 o
   1  15   8      127.67      160.68     20.97 o
   2  15   8       90.18      103.54     20.18 o
   3  15   8      414.68      488.37     44.76 o
 -10  16   8        0.92        6.28     22.59 o
  -9  16   8      449.91      553.15     40.39 o
  -8  16   8      519.87      597.09     40.97 o
  -7  16   8       51.08       68.91     20.41 o
  -6  16   8      297.28      319.01     27.12 o
  -5  16   8      131.84      128.38     21.15 o
  -4  16   8      207.48      194.57     23.96 o
  -3  16   8        1.73      -25.05     17.64 o
  -2  16   8     1008.92     1096.15     58.53 o
  -1  16   8     1115.27     1187.23     63.02 o
   0  16   8        7.64      -14.36     17.01 o
   1  16   8       67.96       74.59     18.58 o
   2  16   8      375.96      413.71     46.36 o
  -8  17   8        2.76       22.63     21.54 o
  -7  17   8      454.45      496.41     36.64 o
  -6  17   8      573.95      655.70     43.28 o
  -5  17   8       34.56       12.60     18.77 o
  -4  17   8      366.84      414.66     32.04 o
  -3  17   8      476.60      503.78     36.10 o
  -2  17   8      379.78      408.29     34.30 o
  -1  17   8       68.96       90.72     19.35 o
   0  17   8      417.95      503.12     32.48 o
  -5  18   8      916.57     1097.71     61.15 o
  -4  18   8      482.36      541.09     40.15 o
  -3  18   8        4.24       11.36     21.31 o
 -16   1   9       63.56       47.64     29.69 o
 -15   1   9      185.24      308.15     57.56 o
 -14   1   9      241.74      231.87     39.92 o
 -13   1   9      188.18      222.05     35.24 o
 -12   1   9       21.03        6.56     24.96 o
 -11   1   9      270.69      275.07     18.18 o
 -10   1   9      601.54      571.01     26.09 o
  -9   1   9      240.87      251.56     15.78 o
  -8   1   9       13.85        9.28      9.44 o
  -7   1   9       34.89       30.93      9.56 o
  -6   1   9        7.61       10.57      8.40 o
  -5   1   9      550.28      496.95     16.49 o
  -4   1   9      794.27      687.19     20.26 o
  -3   1   9     1136.61     1016.93     27.24 o
  -2   1   9     1966.16     1739.58     48.03 o
  -1   1   9      215.37      215.93     17.93 o
   0   1   9      625.96      613.33     26.46 o
   1   1   9      128.68      133.03     14.23 o
   2   1   9       61.81       72.50     13.93 o
   3   1   9      427.36      399.68     23.25 o
   4   1   9       67.42       77.16     16.75 o
   5   1   9        6.35        0.08     19.31 o
   6   1   9        3.41      -12.58     21.73 o
   7   1   9      146.91      175.62     33.65 o
   8   1   9      223.56      257.88     39.85 o
 -16   2   9      278.49      298.56     39.11 o
 -15   2   9       30.24       26.15     15.10 o
 -14   2   9      273.41      308.46     43.99 o
 -13   2   9      430.08      430.33     25.30 o
 -12   2   9      389.57      405.90     38.99 o
 -11   2   9      142.36      138.08     14.91 o
 -10   2   9     1107.08     1137.95     40.07 o
  -9   2   9      465.54      431.90     21.87 o
  -8   2   9        8.88       15.69      9.58 o
  -7   2   9      616.42      504.53     22.33 o
  -6   2   9     1863.09     1738.58     54.96 o
  -5   2   9     1853.21     1761.67     47.99 o
  -4   2   9       62.35       66.73      8.89 o
  -3   2   9     1912.39     1829.23     49.70 o
  -2   2   9      982.74      903.12     28.13 o
  -1   2   9      372.63      325.51     15.56 o
   0   2   9     1655.62     1577.60     52.09 o
   1   2   9     1805.12     1683.19     55.86 o
   2   2   9      321.75      303.45     19.41 o
   3   2   9        6.30       -7.80     13.37 o
   4   2   9      587.06      617.72     35.35 o
   5   2   9      943.87      974.73     46.70 o
   6   2   9      274.03      268.54     28.65 o
   7   2   9      126.73      102.90     31.73 o
 -16   3   9       34.77       49.13     18.26 o
 -15   3   9      856.64      864.20     51.81 o
 -14   3   9      919.54      977.81     66.95 o
 -13   3   9        6.43        7.56     14.66 o
 -12   3   9     1316.71     1330.04     50.96 o
 -11   3   9     1636.57     1637.65     44.47 o
 -10   3   9      415.32      410.27     21.34 o
  -9   3   9        4.97       -6.50      9.87 o
  -8   3   9      710.15      693.98     27.17 o
  -7   3   9     2054.54     1874.25     58.56 o
  -6   3   9      119.25      127.18     15.06 o
  -5   3   9     1622.59     1522.34     41.90 o
  -4   3   9     4166.04     3846.05     98.83 o
  -3   3   9      799.69      703.11     23.39 o
  -2   3   9       16.11       19.15      8.60 o
  -1   3   9     1463.48     1361.96     39.39 o
   0   3   9      783.79      763.30     30.25 o
   1   3   9       41.54       40.34     12.33 o
   2   3   9     1106.94     1039.60     39.46 o
   3   3   9      698.08      705.24     36.02 o
   4   3   9     1366.33     1322.77     54.80 o
   5   3   9        8.34       18.51     19.68 o
   6   3   9      291.99      335.61     30.53 o
   7   3   9      960.55     1019.60     53.46 o
 -16   4   9      581.54      751.19     73.05 o
 -15   4   9       57.57       76.74     18.11 o
 -14   4   9      487.81      591.61     48.22 o
 -13   4   9     1285.64     1259.16     50.89 o
 -12   4   9     1367.13     1383.93     60.23 o
 -11   4   9       97.59      116.75     15.74 o
 -10   4   9     2887.22     2785.32     70.68 o
  -9   4   9      518.60      547.51     25.66 o
  -8   4   9      886.59      886.69     32.15 o
  -7   4   9      614.51      603.51     24.63 o
  -6   4   9     1877.36     1733.38     54.84 o
  -5   4   9     1392.04     1295.50     36.49 o
  -4   4   9      469.60      422.32     17.13 o
  -3   4   9     3221.47     2947.19     77.03 o
  -2   4   9     4991.03     4784.92    122.74 o
  -1   4   9     1473.03     1403.42     40.36 o
   0   4   9     2031.03     1972.64     63.15 o
   1   4   9     1821.38     1752.98     63.83 o
   2   4   9      612.23      630.05     29.02 o
   3   4   9       14.05        2.49     15.65 o
   4   4   9      919.56      886.64     53.72 o
   5   4   9     1815.15     1897.19     73.81 o
   6   4   9      475.51      458.06     34.15 o
   7   4   9      266.92      306.58     47.03 o
 -16   5   9      220.26      252.13     62.25 o
 -15   5   9     1757.53     1863.24    225.92 o
 -14   5   9     1706.94     1852.85    144.70 o
 -13   5   9        1.87       -9.87     15.69 o
 -12   5   9     2150.51     2331.09    170.90 o
 -11   5   9     2129.36     2235.74    105.68 o
 -10   5   9      955.09      999.61     34.25 o
  -9   5   9     1216.36     1074.59     34.86 o
  -8   5   9     5894.06     5441.21    192.92 o
  -7   5   9     1419.59     1297.97     42.36 o
  -6   5   9      738.56      734.67     36.32 o
  -5   5   9      984.52      938.60     32.95 o
  -4   5   9     1951.19     1908.36     51.45 o
  -3   5   9     2124.17     1999.87     53.97 o
  -2   5   9      377.79      356.08     16.28 o
  -1   5   9     1864.32     1799.82     53.54 o
   0   5   9     1661.83     1600.02     43.62 o
   1   5   9        1.25       -8.81      9.73 o
   2   5   9      880.17      886.82     30.72 o
   3   5   9     1512.17     1453.69     45.22 o
   4   5   9      103.46      121.74     14.97 o
   5   5   9        4.06       11.50     13.95 o
   6   5   9      706.85      786.94     33.26 o
   7   5   9      791.26      789.33     35.03 o
 -16   6   9      425.15      517.67    118.43 o
 -15   6   9      134.59      130.11     23.28 o
 -14   6   9      236.37      286.37     32.39 o
 -13   6   9      980.36     1123.31     54.14 o
 -12   6   9      355.14      401.41     65.56 o
 -11   6   9      190.84      186.79     16.02 o
 -10   6   9      675.43      666.10     41.27 o
  -9   6   9     1780.54     1683.53     50.63 o
  -8   6   9      105.37      109.01      9.08 o
  -7   6   9      718.78      667.16     31.73 o
  -6   6   9     1533.90     1420.41     54.62 o
  -5   6   9     1651.48     1588.62     51.37 o
  -4   6   9       43.01       41.48      7.46 o
  -3   6   9      475.50      459.28     15.40 o
  -2   6   9     3176.45     3111.93     78.46 o
  -1   6   9      718.82      669.10     23.83 o
   0   6   9      364.96      358.79     17.03 o
   1   6   9      942.15      930.40     31.07 o
   2   6   9     1487.82     1480.36     44.85 o
   3   6   9        2.44        0.74     11.65 o
   4   6   9      854.49      939.37     34.10 o
   5   6   9      334.56      312.53     20.09 o
   6   6   9      131.31      135.68     17.76 o
   7   6   9       91.25       93.48     18.05 o
 -15   7   9      103.78      106.25     22.74 o
 -14   7   9      700.50      754.30    122.65 o
 -13   7   9       30.05       15.79     19.75 o
 -12   7   9      790.53      786.76     41.24 o
 -11   7   9      922.83      917.26     41.32 o
 -10   7   9      278.57      304.55     18.70 o
  -9   7   9      508.33      508.77     24.11 o
  -8   7   9     1665.06     1628.72     77.33 o
  -7   7   9      184.31      187.27     14.47 o
  -6   7   9       21.51       15.38      8.57 o
  -5   7   9      578.50      600.59     27.14 o
  -4   7   9      253.00      236.90     13.98 o
  -3   7   9     1022.58     1046.46     55.54 o
  -2   7   9      715.87      624.21     22.71 o
  -1   7   9      796.29      739.48     25.52 o
   0   7   9      846.40      847.39     28.53 o
   1   7   9       97.17      104.14     11.81 o
   2   7   9      512.22      492.94     22.43 o
   3   7   9       33.23       33.54     12.50 o
   4   7   9      227.41      242.28     17.51 o
   5   7   9      358.58      362.94     21.27 o
   6   7   9      246.31      286.30     27.98 o
 -15   8   9        7.13        2.11     21.71 o
 -14   8   9      172.00      167.28     25.63 o
 -13   8   9       21.80        7.66     20.34 o
 -12   8   9      143.66      181.02     21.94 o
 -11   8   9        1.06      -17.01     13.08 o
 -10   8   9      293.04      284.23     14.81 o
  -9   8   9        2.24        3.14      9.17 o
  -8   8   9      179.06      156.23     11.60 o
  -7   8   9      183.72      153.39     18.81 o
  -6   8   9      373.28      350.80     21.58 o
  -5   8   9      144.16      134.73     11.50 o
  -4   8   9        8.25        5.88      9.03 o
  -3   8   9       60.39       85.46      9.41 o
  -2   8   9        2.63       -8.08      8.21 o
  -1   8   9        0.20        1.55      8.79 o
   0   8   9      120.94      109.65     11.48 o
   1   8   9      426.11      443.05     20.33 o
   2   8   9      102.46      106.99     13.03 o
   3   8   9        0.25       -7.96     12.24 o
   4   8   9      157.51      199.59     17.44 o
   5   8   9        5.50       -5.84     14.88 o
   6   8   9      103.06      120.54     18.59 o
 -14   9   9      175.06      175.33     92.37 o
 -13   9   9       28.43       52.43     22.65 o
 -12   9   9      271.81      286.32     27.41 o
 -11   9   9      231.90      236.62     19.94 o
 -10   9   9      192.29      209.73     21.09 o
  -9   9   9        5.85       -1.74     10.15 o
  -8   9   9        2.51        5.52      9.26 o
  -7   9   9      171.41      150.05     13.98 o
  -6   9   9       78.86       72.41     12.79 o
  -5   9   9       19.56        5.34     14.67 o
  -4   9   9       48.74       47.02     12.57 o
  -3   9   9      650.43      595.01     25.27 o
  -2   9   9      192.15      213.81     14.41 o
  -1   9   9       66.35       61.15     10.21 o
   0   9   9        1.02       -6.17      9.72 o
   1   9   9       25.33       27.55     10.99 o
   2   9   9        0.01       -3.25     11.49 o
   3   9   9        9.76       -4.83     12.81 o
   4   9   9        0.44       -1.31     19.98 o
   5   9   9        0.72       -9.69     14.59 o
   6   9   9        0.72       10.46     16.69 o
 -14  10   9        2.70       16.77     22.26 o
 -13  10   9      634.68      640.62     65.76 o
 -12  10   9       41.11       37.37     16.82 o
 -11  10   9        8.20        1.47     12.78 o
 -10  10   9        4.24       -3.20     10.53 o
  -9  10   9      406.03      425.88     23.77 o
  -8  10   9       77.52      101.37     11.54 o
  -7  10   9       15.26       17.89      9.77 o
  -6  10   9      560.72      555.95     28.05 o
  -5  10   9       85.16      120.08     14.41 o
  -4  10   9      136.67      137.83     14.57 o
  -3  10   9       85.07       92.76     13.79 o
  -2  10   9      504.90      463.48     22.64 o
  -1  10   9       82.38       82.57     12.43 o
   0  10   9       21.05       16.56     11.85 o
   1  10   9      410.64      411.88     23.65 o
   2  10   9      654.40      621.64     29.83 o
   3  10   9       77.77       93.59     14.88 o
   4  10   9        5.59        4.00     14.32 o
   5  10   9      113.69      115.96     20.32 o
 -13  11   9       63.48       40.20     29.46 o
 -12  11   9      652.86      759.66     59.02 o
 -11  11   9     1155.08     1251.08     47.85 o
 -10  11   9      470.27      472.53     23.01 o
  -9  11   9      223.76      214.22     14.73 o
  -8  11   9      682.83      717.76     27.02 o
  -7  11   9      486.46      476.34     21.04 o
  -6  11   9      213.72      200.48     17.05 o
  -5  11   9        7.89        0.93     12.77 o
  -4  11   9     2227.98     2207.28     80.60 o
  -3  11   9      724.97      701.99     32.87 o
  -2  11   9       12.66        2.09     10.45 o
  -1  11   9      952.46      890.98     34.64 o
   0  11   9      422.72      422.70     23.11 o
   1  11   9        4.10       11.45     21.75 o
   2  11   9      164.86      161.23     17.85 o
   3  11   9      421.97      455.80     40.03 o
   4  11   9        7.32       14.26     16.77 o
   5  11   9        0.23       14.87     18.24 o
 -13  12   9      707.74      708.54     35.15 o
 -12  12   9      532.98      577.64     30.24 o
 -11  12   9       49.62       25.28     27.17 o
 -10  12   9     1338.45     1278.17     48.23 o
  -9  12   9      256.80      285.48     16.98 o
  -8  12   9      361.90      339.34     17.48 o
  -7  12   9      450.47      460.46     21.17 o
  -6  12   9     1392.56     1448.70     44.40 o
  -5  12   9      503.85      466.06     26.67 o
  -4  12   9       43.69       60.67     14.95 o
  -3  12   9     1058.25     1086.89     44.96 o
  -2  12   9      566.06      617.30     26.78 o
  -1  12   9      234.14      263.27     17.88 o
   0  12   9      388.50      450.60     24.35 o
   1  12   9     1086.01     1117.62     42.28 o
   2  12   9      410.13      443.52     25.13 o
   3  12   9        1.47       -5.90     15.83 o
   4  12   9      321.30      335.51     30.87 o
 -12  13   9       16.46        6.94     29.43 o
 -11  13   9      430.82      452.02     26.38 o
 -10  13   9       29.05       22.62     15.65 o
  -9  13   9       89.15      113.76     13.74 o
  -8  13   9      369.10      402.06     25.98 o
  -7  13   9     1115.62     1231.06     39.91 o
  -6  13   9       62.75       67.42     11.76 o
  -5  13   9      268.25      282.58     20.21 o
  -4  13   9     1318.14     1398.43     54.82 o
  -3  13   9      110.60      100.87     15.66 o
  -2  13   9      476.92      490.90     28.31 o
  -1  13   9     1545.49     1620.68     55.38 o
   0  13   9     1505.02     1621.26     56.49 o
   1  13   9       57.07       53.99     18.74 o
   2  13   9      292.15      344.84     55.96 o
   3  13   9      545.40      630.47     38.40 o
 -11  14   9      209.05      199.36     20.08 o
 -10  14   9      793.69      853.30     37.34 o
  -9  14   9     1435.15     1510.82     75.35 o
  -8  14   9       38.67       42.63     12.64 o
  -7  14   9      181.15      183.31     19.24 o
  -6  14   9     1349.32     1351.22     54.14 o
  -5  14   9      167.11      195.06     18.93 o
  -4  14   9       54.78       43.35     14.74 o
  -3  14   9      816.62      891.74     40.35 o
  -2  14   9      690.59      704.59     44.95 o
  -1  14   9       67.50       98.39     17.77 o
   0  14   9      335.14      380.36     72.15 o
   1  14   9      238.88      291.96     55.72 o
   2  14   9      113.61      110.66     21.30 o
 -10  15   9      259.06      217.98     27.47 o
  -9  15   9      138.07      132.60     24.16 o
  -8  15   9      714.81      762.21     38.03 o
  -7  15   9      232.78      218.96     25.60 o
  -6  15   9        5.11        3.08     19.32 o
  -5  15   9      336.89      379.57     30.36 o
  -4  15   9      534.91      662.22     42.96 o
  -3  15   9      120.98      152.93     23.37 o
  -2  15   9      698.07      777.02     47.69 o
  -1  15   9      281.66      331.39     43.76 o
   0  15   9      431.83      540.54     34.97 o
   1  15   9      112.30      109.17     22.54 o
  -8  16   9        2.84      -10.34     20.53 o
  -7  16   9      272.03      342.31     30.24 o
  -6  16   9      202.37      206.78     25.09 o
  -5  16   9        9.25       15.65     19.94 o
  -4  16   9        7.66       -7.34     20.72 o
  -3  16   9       10.39       41.87     20.72 o
  -2  16   9      154.44      218.45     25.68 o
  -1  16   9       45.54       70.73     18.80 o
  -5  17   9      174.83      175.09     24.82 o
  -4  17   9       97.05      111.41     24.51 o
 -16   0  10       96.12      100.26     52.61 o
 -15   0  10      295.98      320.06     73.21 o
 -14   0  10     1584.19     1575.89    138.69 o
 -13   0  10       27.68       -1.25     46.01 o
 -12   0  10      839.48      783.43     47.84 o
 -11   0  10     4375.67     4452.49    189.28 o
 -10   0  10     2836.56     2678.49    117.37 o
  -9   0  10      320.76      300.84     49.40 o
  -8   0  10      694.38      627.99     37.99 o
  -7   0  10     1920.37     1728.06     78.84 o
  -6   0  10      715.76      699.91     39.02 o
  -5   0  10      713.97      663.59     38.81 o
  -4   0  10     5637.87     5009.94    210.98 o
  -3   0  10     3788.12     3548.22    152.11 o
  -2   0  10      560.44      510.89     34.49 o
  -1   0  10      389.72      362.79     28.23 o
   0   0  10     2579.83     2444.80    110.28 o
   1   0  10     1108.28     1114.90     59.18 o
   2   0  10       12.86       -9.74     20.33 o
   3   0  10     1380.18     1363.14     71.67 o
   4   0  10     1950.06     2027.92     98.02 o
   5   0  10      537.07      532.31     58.61 o
   6   0  10      220.31      211.85     49.99 o
 -16   1  10      721.25      754.97     75.82 o
 -15   1  10      877.98      962.04     78.07 o
 -14   1  10        3.00        3.34     36.03 o
 -13   1  10      557.98      603.57     52.64 o
 -12   1  10      542.24      544.65     28.34 o
 -11   1  10      612.75      623.92     29.33 o
 -10   1  10       15.98       19.62     12.20 o
  -9   1  10     2603.48     2478.80     77.05 o
  -8   1  10     2133.64     2010.75     63.66 o
  -7   1  10      127.41      119.89     12.65 o
  -6   1  10     1258.15     1135.29     39.12 o
  -5   1  10     1406.04     1284.71     43.49 o
  -4   1  10      204.68      186.60     16.84 o
  -3   1  10      654.74      632.07     26.61 o
  -2   1  10     2599.66     2364.95     74.21 o
  -1   1  10       33.15       39.74     12.20 o
   0   1  10       24.03       26.86     12.65 o
   1   1  10      899.85      843.82     34.91 o
   2   1  10     1541.25     1528.17     53.62 o
   3   1  10      760.50      729.84     34.19 o
   4   1  10      471.72      495.82     28.89 o
   5   1  10     1400.87     1374.98     59.77 o
   6   1  10      475.87      435.47     41.45 o
 -16   2  10        4.83      -15.79     34.29 o
 -15   2  10      416.22      626.39     79.86 o
 -14   2  10      603.26      596.82     57.83 o
 -13   2  10      717.95      703.97     60.50 o
 -12   2  10      626.49      594.49     36.72 o
 -11   2  10     1305.92     1273.31     45.65 o
 -10   2  10      827.48      826.85     33.10 o
  -9   2  10       95.71      106.65     13.34 o
  -8   2  10      296.84      294.45     20.84 o
  -7   2  10     2299.16     2148.49     67.41 o
  -6   2  10     1314.76     1164.60     39.90 o
  -5   2  10      119.22      106.20     12.10 o
  -4   2  10      643.57      573.32     24.99 o
  -3   2  10      436.88      420.21     21.59 o
  -2   2  10      539.71      517.95     24.66 o
  -1   2  10      487.19      472.05     24.03 o
   0   2  10     1280.30     1297.59     45.83 o
   1   2  10      518.22      474.76     25.35 o
   2   2  10      103.06      110.05     17.03 o
   3   2  10      768.09      765.18     35.11 o
   4   2  10      779.54      785.45     42.21 o
   5   2  10      460.58      471.56     41.01 o
   6   2  10      461.45      468.17     36.73 o
 -16   3  10       97.08       91.47     34.85 o
 -15   3  10      136.82      218.88     37.64 o
 -14   3  10        4.25      -17.82     36.12 o
 -13   3  10      192.24      202.93     37.85 o
 -12   3  10      799.13      753.73     41.31 o
 -11   3  10       27.75       10.12     13.01 o
 -10   3  10       91.63       97.57     13.91 o
  -9   3  10      814.32      765.28     30.71 o
  -8   3  10      426.34      411.88     21.55 o
  -7   3  10      111.12      112.36     12.75 o
  -6   3  10     1179.46     1029.92     36.53 o
  -5   3  10     1145.60     1057.43     37.02 o
  -4   3  10      579.90      547.75     24.49 o
  -3   3  10       59.10       68.36     11.77 o
  -2   3  10     2389.90     2272.08     71.78 o
  -1   3  10     1014.55      923.11     35.17 o
   0   3  10        2.66       -1.20     12.25 o
   1   3  10      133.50      152.93     16.59 o
   2   3  10       70.39       69.89     15.92 o
   3   3  10       74.86       79.15     19.69 o
   4   3  10       68.04       44.07     20.89 o
   5   3  10      176.80      237.47     28.07 o
   6   3  10       33.40       14.52     25.24 o
 -16   4  10      100.53      102.09     34.39 o
 -15   4  10      118.06      120.64     20.70 o
 -14   4  10      272.15      260.11     33.78 o
 -13   4  10        1.01      -14.17     14.48 o
 -12   4  10       19.72       21.89     21.54 o
 -11   4  10      490.86      490.90     40.66 o
 -10   4  10      635.93      619.36     29.60 o
  -9   4  10      172.68      155.79     14.60 o
  -8   4  10       82.79       72.81     12.16 o
  -7   4  10       23.98       21.25     11.08 o
  -6   4  10      529.87      438.19     21.65 o
  -5   4  10       77.65       71.92     11.44 o
  -4   4  10       41.27       43.10     10.98 o
  -3   4  10      296.59      301.95     17.50 o
  -2   4  10       65.71       59.66     12.09 o
  -1   4  10       11.89        4.88     11.64 o
   0   4  10      365.13      340.90     23.26 o
   1   4  10       65.69       37.42     14.90 o
   2   4  10        0.15      -22.32     15.85 o
   3   4  10        4.56       -0.51     18.05 o
   4   4  10       59.69       99.97     22.60 o
   5   4  10        0.22      -12.32     22.10 o
   6   4  10       35.54       37.11     25.62 o
 -15   5  10       60.76       44.51     21.28 o
 -14   5  10       41.93       42.76     19.99 o
 -13   5  10       13.83       21.74     15.77 o
 -12   5  10       92.25      105.83     14.54 o
 -11   5  10        1.43        1.16     12.93 o
 -10   5  10       35.50       47.45     13.13 o
  -9   5  10       70.38       53.80     12.36 o
  -8   5  10       67.40       56.95     11.91 o
  -7   5  10       61.60       67.51     12.17 o
  -6   5  10      214.21      213.23     14.80 o
  -5   5  10        6.98       10.05     10.43 o
  -4   5  10       28.95       23.88      9.52 o
  -3   5  10       77.93       91.94     12.55 o
  -2   5  10       80.09       74.69     12.74 o
  -1   5  10        9.85        2.75      7.95 o
   0   5  10       35.64       25.94     14.40 o
   1   5  10      113.53      108.70     17.65 o
   2   5  10      159.83      169.20     20.68 o
   3   5  10       26.28       16.07     18.78 o
   4   5  10       52.32       53.45     21.47 o
   5   5  10      740.21      842.00     46.04 o
   6   5  10        8.39       10.89     25.30 o
 -15   6  10      232.14      198.37     70.36 o
 -14   6  10      173.00      181.85     34.77 o
 -13   6  10      143.75      137.21     21.87 o
 -12   6  10       34.47       59.10     14.81 o
 -11   6  10      204.70      209.44     14.38 o
 -10   6  10     1067.65     1027.21     46.63 o
  -9   6  10      350.36      346.54     18.93 o
  -8   6  10      464.77      471.01     35.37 o
  -7   6  10     1114.54     1064.10     45.91 o
  -6   6  10     1177.03     1088.38     50.36 o
  -5   6  10        0.75       -8.86     10.03 o
  -4   6  10      484.73      471.15     25.05 o
  -3   6  10      574.37      550.01     31.08 o
  -2   6  10      135.21      152.81     14.72 o
  -1   6  10      340.14      386.13     23.19 o
   0   6  10      231.22      265.33     20.69 o
   1   6  10      474.24      465.70     28.02 o
   2   6  10        4.97       12.31     16.87 o
   3   6  10       85.00       84.98     20.41 o
   4   6  10      402.77      436.37     31.70 o
   5   6  10       81.67       88.79     17.03 o
 -15   7  10      244.57      254.71     93.32 o
 -14   7  10       37.23       28.75     22.28 o
 -13   7  10      661.42      602.86     42.22 o
 -12   7  10     1003.06     1097.00     51.50 o
 -11   7  10       73.44       70.55     14.33 o
 -10   7  10      127.95      135.98     14.08 o
  -9   7  10      843.08      783.94     43.97 o
  -8   7  10      844.95      747.53     40.87 o
  -7   7  10       23.87       24.56     11.18 o
  -6   7  10      504.56      541.58     37.25 o
  -5   7  10     2578.52     2549.94    209.64 o
  -4   7  10      159.19      190.01     16.97 o
  -3   7  10      285.87      320.83     21.48 o
  -2   7  10      936.63      925.65     30.71 o
  -1   7  10     1661.72     1661.13     61.09 o
   0   7  10      221.62      215.81     14.89 o
   1   7  10      375.05      383.03     19.78 o
   2   7  10     1331.62     1390.15     44.01 o
   3   7  10      233.08      246.29     18.30 o
   4   7  10       51.22       49.41     15.23 o
   5   7  10      283.92      287.72     21.37 o
 -14   8  10     1076.99     1187.52    241.39 o
 -13   8  10       63.95       60.40     21.40 o
 -12   8  10      119.46      123.46     41.17 o
 -11   8  10     1429.14     1521.90     53.52 o
 -10   8  10      804.29      765.28     31.62 o
  -9   8  10      205.21      188.52     21.96 o
  -8   8  10      248.49      220.44     21.09 o
  -7   8  10     2860.64     2587.40    145.28 o
  -6   8  10     1060.17     1025.30     36.88 o
  -5   8  10       14.12        0.12     10.35 o
  -4   8  10     2984.69     2995.90    175.82 o
  -3   8  10     1485.58     1508.09     44.53 o
  -2   8  10      243.75      266.49     15.11 o
  -1   8  10      140.98      134.84     12.80 o
   0   8  10     1676.04     1687.27     50.17 o
   1   8  10      100.47      108.78     14.40 o
   2   8  10       97.73      116.23     14.83 o
   3   8  10      468.23      497.21     24.67 o
   4   8  10      673.77      701.49     30.83 o
   5   8  10      136.59      142.95     18.68 o
 -14   9  10        9.39       29.74     23.85 o
 -13   9  10      565.02      577.73    112.31 o
 -12   9  10      990.83     1067.25     52.28 o
 -11   9  10      129.00      132.36     17.42 o
 -10   9  10      443.03      435.68     24.24 o
  -9   9  10     1298.94     1275.24     37.08 o
  -8   9  10      857.45      844.24     38.52 o
  -7   9  10        0.14        1.82     12.70 o
  -6   9  10     1108.44     1045.82     43.43 o
  -5   9  10     1656.50     1645.85     54.46 o
  -4   9  10      835.36      766.32     43.06 o
  -3   9  10      186.64      198.00     15.30 o
  -2   9  10     1519.40     1504.95     51.72 o
  -1   9  10     1193.30     1190.20     43.27 o
   0   9  10       76.77       86.91     12.81 o
   1   9  10     1007.71     1039.77     35.39 o
   2   9  10     1333.50     1419.81     45.47 o
   3   9  10      432.72      417.45     22.76 o
   4   9  10        4.41       20.89     15.95 o
 -13  10  10      214.83      221.04     43.20 o
 -12  10  10        9.49        4.11     20.09 o
 -11  10  10      460.31      483.38     23.62 o
 -10  10  10     1295.19     1328.64     42.99 o
  -9  10  10       62.45       63.28     12.65 o
  -8  10  10      311.71      301.58     21.06 o
  -7  10  10     1222.16     1198.80     48.71 o
  -6  10  10      903.00      913.70     39.87 o
  -5  10  10       99.17       92.87     16.04 o
  -4  10  10     1005.77      990.50     36.90 o
  -3  10  10     1016.95     1006.97     37.83 o
  -2  10  10       31.34       46.13     12.64 o
  -1  10  10      960.25     1073.57     40.82 o
   0  10  10      687.28      710.33     42.35 o
   1  10  10      510.95      576.41     29.06 o
   2  10  10       13.58       10.90     15.50 o
   3  10  10      480.43      550.32     30.14 o
   4  10  10      559.82      659.80     34.17 o
 -13  11  10      514.18      535.39     30.36 o
 -12  11  10      612.26      614.44     31.10 o
 -11  11  10        3.19       -4.79     26.59 o
 -10  11  10       38.05       42.25     13.37 o
  -9  11  10      739.00      742.39     28.74 o
  -8  11  10      144.94      138.59     22.05 o
  -7  11  10        3.63        7.39     14.65 o
  -6  11  10      537.78      537.97     29.43 o
  -5  11  10       88.02      100.80     15.78 o
  -4  11  10      138.47      161.48     17.96 o
  -3  11  10       23.05       33.38     12.25 o
  -2  11  10      476.07      481.24     24.69 o
  -1  11  10       18.75       24.59     14.02 o
   0  11  10        2.67      -10.40     14.12 o
   1  11  10      147.72      142.41     18.21 o
   2  11  10      596.28      654.68     33.07 o
   3  11  10       32.73       41.07     18.33 o
 -12  12  10      313.62      314.39     23.32 o
 -11  12  10        5.28        4.04     15.31 o
 -10  12  10       37.83       17.98     13.63 o
  -9  12  10       23.00       17.74     12.55 o
  -8  12  10      338.07      322.88     24.14 o
  -7  12  10      511.19      555.61     30.67 o
  -6  12  10        0.95      -15.39     13.63 o
  -5  12  10        5.85       -3.09     13.97 o
  -4  12  10       46.47       17.55     15.03 o
  -3  12  10       82.28       99.95     16.54 o
  -2  12  10       12.54        8.08     13.30 o
  -1  12  10      527.18      562.38     27.83 o
   0  12  10      597.23      618.00     30.69 o
   1  12  10        1.05      -15.08     14.97 o
   2  12  10        1.03        2.50     16.03 o
 -11  13  10       25.05       30.38     37.70 o
 -10  13  10       75.47       62.35     15.74 o
  -9  13  10        8.00        9.56     12.62 o
  -8  13  10       12.94       12.28     11.99 o
  -7  13  10        3.20      -17.52     15.18 o
  -6  13  10        3.12       13.57     25.42 o
  -5  13  10       34.53       43.81     16.23 o
  -4  13  10       91.02       89.92     17.44 o
  -3  13  10        1.34       -5.43     15.41 o
  -2  13  10        0.35      -12.04     13.70 o
  -1  13  10       40.21       38.28     14.81 o
   0  13  10      103.35      124.56     17.94 o
   1  13  10       39.52       43.11     20.71 o
 -10  14  10       24.33       45.36     16.11 o
  -9  14  10       41.08       43.73     13.59 o
  -8  14  10        3.95        4.55     12.64 o
  -7  14  10      426.22      410.34     26.61 o
  -6  14  10      212.42      244.81     23.37 o
  -5  14  10       12.20        0.52     15.07 o
  -4  14  10        0.85       -0.54     15.28 o
  -3  14  10      195.13      200.51     20.19 o
  -2  14  10       35.09       40.64     17.67 o
  -1  14  10       14.97       29.35     19.53 o
   0  14  10        4.57       -4.24     24.49 o
  -8  15  10      386.74      441.93     29.73 o
  -7  15  10        8.55       17.04     17.11 o
  -6  15  10        4.05      -16.78     20.14 o
  -5  15  10      140.83      121.09     22.44 o
  -4  15  10        4.50      -12.84     20.68 o
  -3  15  10        0.84        6.67     22.01 o
  -2  15  10      178.03      211.35     22.12 o
 -15   1  11        1.54      -52.63     48.24 o
 -14   1  11       23.38       52.36     43.79 o
 -13   1  11      327.39      391.77     48.33 o
 -12   1  11        2.33        2.61     14.64 o
 -11   1  11      465.08      467.45     39.89 o
 -10   1  11      538.64      552.02     27.46 o
  -9   1  11       31.34       29.17     12.63 o
  -8   1  11        0.05        4.39     11.50 o
  -7   1  11      185.74      200.24     15.68 o
  -6   1  11      284.50      292.53     17.80 o
  -5   1  11       53.27       48.84     12.33 o
  -4   1  11      407.30      381.01     20.81 o
  -3   1  11        6.14        0.51     11.69 o
  -2   1  11     1263.08     1164.52     42.57 o
  -1   1  11       29.91       35.53     14.23 o
   0   1  11        2.17       11.54     14.49 o
   1   1  11      127.13      161.49     19.01 o
   2   1  11      118.44      135.97     19.83 o
   3   1  11      101.05      105.28     20.26 o
   4   1  11      211.71      229.90     27.94 o
   5   1  11      141.63      156.39     33.32 o
 -15   2  11      782.35      810.31    111.74 o
 -14   2  11     1079.66     1240.68     88.35 o
 -13   2  11      112.73      117.56     38.32 o
 -12   2  11      232.53      226.85     19.85 o
 -11   2  11     1589.12     1563.78     54.36 o
 -10   2  11      353.36      369.20     34.46 o
  -9   2  11      344.17      345.45     30.64 o
  -8   2  11      856.64      802.33     32.16 o
  -7   2  11      749.15      671.33     29.15 o
  -6   2  11       90.54       84.33     12.96 o
  -5   2  11       28.27       21.06     11.80 o
  -4   2  11       59.68       51.21     12.55 o
  -3   2  11      376.65      383.37     21.02 o
  -2   2  11       32.10       38.53     13.39 o
  -1   2  11     1541.72     1511.85     52.58 o
   0   2  11      701.87      681.36     31.77 o
   1   2  11       49.19       57.22     16.63 o
   2   2  11      760.77      754.49     35.63 o
   3   2  11       51.65       46.97     21.54 o
   4   2  11       19.04       41.08     23.32 o
 -15   3  11      129.53      141.23     65.50 o
 -14   3  11      653.87      762.55     79.76 o
 -13   3  11     1280.62     1442.08     90.59 o
 -12   3  11       15.96       20.68     15.10 o
 -11   3  11      555.71      558.58     32.59 o
 -10   3  11     1601.32     1563.92     53.22 o
  -9   3  11     1566.35     1525.89     51.67 o
  -8   3  11      134.55      127.94     17.51 o
  -7   3  11      689.10      632.74     28.06 o
  -6   3  11     1395.27     1264.67     43.61 o
  -5   3  11       10.16        3.63     11.56 o
  -4   3  11       13.34        2.33     11.57 o
  -3   3  11     3421.57     3230.50     99.38 o
  -2   3  11     1342.92     1263.37     45.37 o
  -1   3  11       66.60       58.70     14.69 o
   0   3  11      401.46      425.06     24.43 o
   1   3  11      960.97     1026.50     41.40 o
   2   3  11      543.44      522.40     32.44 o
   3   3  11      400.39      434.71     31.74 o
   4   3  11      935.28      936.10     49.10 o
 -15   4  11     1309.90     1489.83    102.27 o
 -14   4  11      183.99      227.62     45.78 o
 -13   4  11        9.05       42.57     35.91 o
 -12   4  11     1004.97     1004.02     40.67 o
 -11   4  11     1830.02     1820.08     61.15 o
 -10   4  11      233.15      235.52     18.12 o
  -9   4  11      982.64      977.23     37.26 o
  -8   4  11     2295.70     2183.05     69.55 o
  -7   4  11      464.88      468.84     24.43 o
  -6   4  11      115.46      130.06     14.11 o
  -5   4  11      709.82      645.51     28.79 o
  -4   4  11     2994.19     2796.84     87.04 o
  -3   4  11       18.52        6.89     12.35 o
  -2   4  11       32.68       33.82     13.47 o
  -1   4  11     1554.06     1563.15     53.86 o
   0   4  11      659.24      652.04     31.29 o
   1   4  11       92.04      110.22     20.08 o
   2   4  11      704.97      675.15     38.15 o
   3   4  11      879.01      925.69     46.42 o
   4   4  11       30.65       22.88     23.52 o
 -15   5  11       91.94       61.97     69.23 o
 -14   5  11      253.91      210.64     62.51 o
 -13   5  11      892.47      980.03     72.18 o
 -12   5  11      226.80      242.73     38.11 o
 -11   5  11      225.30      265.48     20.02 o
 -10   5  11     1425.62     1474.63     50.72 o
  -9   5  11      887.85      882.46     34.47 o
  -8   5  11        0.08        1.21     13.29 o
  -7   5  11     1414.41     1272.73     44.46 o
  -6   5  11     1733.31     1654.12     54.63 o
  -5   5  11      593.32      610.88     27.65 o
  -4   5  11      153.36      180.32     16.00 o
  -3   5  11     1872.01     1878.00     61.63 o
  -2   5  11      878.89      852.23     34.84 o
  -1   5  11       20.34       32.23     15.87 o
   0   5  11      975.16      985.27     43.74 o
   1   5  11     2800.58     2795.81     98.98 o
   2   5  11      613.56      689.67     38.75 o
   3   5  11        7.11       -8.24     20.93 o
   4   5  11      913.01     1006.86     50.83 o
 -14   6  11       26.23       -8.62     52.80 o
 -13   6  11       90.12      116.37     47.96 o
 -12   6  11      761.10      714.93     46.97 o
 -11   6  11      969.54      928.16     46.01 o
 -10   6  11       38.24       37.26     14.30 o
  -9   6  11      477.04      471.63     25.07 o
  -8   6  11      903.03      853.20     33.76 o
  -7   6  11      333.93      345.55     20.03 o
  -6   6  11      184.89      175.32     15.63 o
  -5   6  11     3212.16     3086.40     99.65 o
  -4   6  11     1385.23     1243.93     58.57 o
  -3   6  11       38.41       38.23     14.52 o
  -2   6  11      485.91      464.44     32.01 o
  -1   6  11     1049.22     1023.23     44.14 o
   0   6  11      412.73      446.71     27.96 o
   1   6  11       30.83       44.99     18.61 o
   2   6  11      331.79      346.82     30.05 o
   3   6  11      487.45      517.52     34.59 o
   4   6  11      152.64      190.58     27.65 o
 -14   7  11      102.96      100.53     22.34 o
 -13   7  11      360.55      441.35     66.46 o
 -12   7  11       52.04       26.89     22.58 o
 -11   7  11      116.93      133.62     23.95 o
 -10   7  11       53.05       50.69     21.81 o
  -9   7  11      801.09      792.05     45.54 o
  -8   7  11       39.43       24.88     17.98 o
  -7   7  11      311.88      270.48     25.03 o
  -6   7  11      858.08      801.18     35.23 o
  -5   7  11       13.53       11.69     13.18 o
  -4   7  11        3.73      -10.94     12.89 o
  -3   7  11      473.83      486.51     28.69 o
  -2   7  11      467.35      499.01     28.89 o
  -1   7  11        8.87       -4.98     15.23 o
   0   7  11      313.51      364.21     26.81 o
   1   7  11      253.21      298.60     26.37 o
   2   7  11      165.91      177.24     24.02 o
   3   7  11       61.33       76.51     23.16 o
 -13   8  11       12.86        4.89     20.31 o
 -12   8  11       46.49       42.23     24.18 o
 -11   8  11        4.32       18.33     21.09 o
 -10   8  11       15.98       31.03     19.60 o
  -9   8  11      128.81       95.51     24.58 o
  -8   8  11      206.95      172.21     22.14 o
  -7   8  11      146.24      130.57     20.93 o
  -6   8  11       39.32       26.38     18.06 o
  -5   8  11      200.22      211.94     23.16 o
  -4   8  11      124.46      133.51     21.34 o
  -3   8  11       84.49       73.92     16.01 o
  -2   8  11       21.89       -4.39     15.11 o
  -1   8  11      169.41      198.00     20.52 o
   0   8  11        8.05       -9.30     12.38 o
   1   8  11       10.76       -0.81     13.63 o
   2   8  11       61.44       37.57     15.22 o
   3   8  11      110.47      119.05     17.64 o
 -13   9  11       39.91       43.38     21.56 o
 -12   9  11       55.20       49.40     16.54 o
 -11   9  11       60.93       74.67     23.77 o
 -10   9  11        0.65        1.53     19.57 o
  -9   9  11      169.18      157.67     33.66 o
  -8   9  11       20.48       28.72     17.91 o
  -7   9  11       49.42       18.17     17.83 o
  -6   9  11        1.76       -4.33     17.64 o
  -5   9  11      191.58      187.90     22.63 o
  -4   9  11      120.95      135.59     17.30 o
  -3   9  11        2.15        6.22     12.64 o
  -2   9  11      155.72      176.35     16.70 o
  -1   9  11       43.58       39.61     14.52 o
   0   9  11       37.41       34.71     15.77 o
   1   9  11        9.75        1.99     16.31 o
   2   9  11      110.31      119.30     20.64 o
 -12  10  11       52.20       96.01     30.98 o
 -11  10  11       38.53       31.13     23.53 o
 -10  10  11       67.49       97.19     22.62 o
  -9  10  11       62.22       78.31     32.51 o
  -8  10  11      259.44      244.68     20.65 o
  -7  10  11      163.55      182.78     18.75 o
  -6  10  11       15.31       11.38     12.71 o
  -5  10  11      313.41      331.43     19.76 o
  -4  10  11      156.10      173.50     16.13 o
  -3  10  11       43.48       49.76     13.78 o
  -2  10  11       77.67       75.59     15.13 o
  -1  10  11      211.12      229.62     19.16 o
   0  10  11      124.23      146.29     18.61 o
   1  10  11       43.76       39.90     16.64 o
   2  10  11       56.23       64.23     18.72 o
 -12  11  11      207.30      181.82     25.29 o
 -11  11  11        4.80        0.84     13.12 o
 -10  11  11      863.72      920.60     37.93 o
  -9  11  11      438.54      415.58     27.96 o
  -8  11  11       35.78       46.23     16.52 o
  -7  11  11      507.90      541.57     31.28 o
  -6  11  11      421.36      401.47     22.74 o
  -5  11  11       36.57       30.49     13.43 o
  -4  11  11      156.11      154.76     16.12 o
  -3  11  11      483.16      495.01     26.43 o
  -2  11  11      768.02      833.22     35.35 o
  -1  11  11       82.14       77.87     16.42 o
   0  11  11      181.06      233.85     20.45 o
   1  11  11      696.81      749.89     35.96 o
 -11  12  11      636.18      671.63     26.94 o
 -10  12  11      161.19      150.22     20.48 o
  -9  12  11      225.91      279.89     23.15 o
  -8  12  11      486.01      524.32     31.61 o
  -7  12  11      470.79      507.95     30.09 o
  -6  12  11        7.01      -21.11     15.24 o
  -5  12  11      210.22      227.81     35.71 o
  -4  12  11      737.06      794.56     50.65 o
  -3  12  11       97.68      130.43     17.00 o
  -2  12  11       73.02       65.71     16.10 o
  -1  12  11      399.52      432.06     25.07 o
   0  12  11      380.63      437.17     26.72 o
  -9  13  11      561.51      591.04     36.27 o
  -8  13  11       70.52       82.10     18.65 o
  -7  13  11     1532.34     1566.18     62.78 o
  -6  13  11      797.40      811.59     39.75 o
  -5  13  11      211.16      163.87     20.41 o
  -4  13  11        5.78       11.26     14.13 o
  -3  13  11      443.32      478.06     26.13 o
  -2  13  11      351.58      431.12     25.33 o
  -1  13  11       30.77       49.81     17.45 o
  -7  14  11       93.23      133.04     20.69 o
  -6  14  11       10.09       22.24     17.86 o
  -5  14  11      570.49      613.71     35.34 o
  -4  14  11      274.86      264.60     23.01 o
 -14   0  12       65.42      115.39     71.14 o
 -13   0  12     1719.95     1808.33    101.85 o
 -12   0  12      138.43      149.51     44.58 o
 -11   0  12       12.01       21.54     21.15 o
 -10   0  12      572.86      577.45     41.52 o
  -9   0  12     1268.60     1214.23     62.87 o
  -8   0  12     1019.34      962.21     52.73 o
  -7   0  12        9.93       20.47     18.55 o
  -6   0  12      906.18      795.54     46.62 o
  -5   0  12     1708.76     1632.88     78.41 o
  -4   0  12      278.43      256.96     48.47 o
  -3   0  12      298.76      338.61     42.63 o
  -2   0  12     1867.04     1762.95     85.59 o
  -1   0  12     1128.89     1054.82     59.65 o
   0   0  12      409.22      424.80     37.53 o
   1   0  12      268.46      272.10     33.61 o
   2   0  12      491.68      570.02     63.35 o
   3   0  12       74.41       64.18     30.91 o
 -14   1  12     2526.84     2790.82    155.72 o
 -13   1  12     1004.22      986.66     42.78 o
 -12   1  12     1116.19     1091.50     43.94 o
 -11   1  12     1212.55     1181.53     46.35 o
 -10   1  12      523.11      520.73     27.83 o
  -9   1  12       71.87       70.17     14.70 o
  -8   1  12      378.57      399.00     31.84 o
  -7   1  12     2659.26     2454.35     77.99 o
  -6   1  12      796.99      728.41     31.34 o
  -5   1  12      111.06      124.43     15.78 o
  -4   1  12      891.10      876.41     35.87 o
  -3   1  12     1071.72     1052.07     40.87 o
  -2   1  12       34.74       41.45     15.49 o
  -1   1  12     1020.54     1062.12     42.25 o
   0   1  12      917.86      939.25     39.84 o
   1   1  12      245.38      273.98     23.73 o
   2   1  12        5.21        6.36     19.58 o
   3   1  12      134.86      179.62     36.17 o
 -14   2  12      397.84      466.40     69.73 o
 -13   2  12       28.07       43.53     17.85 o
 -12   2  12      295.43      332.61     23.55 o
 -11   2  12       92.45       99.35     17.09 o
 -10   2  12      294.56      292.40     25.75 o
  -9   2  12      956.27      869.68     35.59 o
  -8   2  12       98.13      107.57     15.29 o
  -7   2  12       74.70       72.78     14.33 o
  -6   2  12      281.46      313.28     40.31 o
  -5   2  12     1418.07     1258.88     45.49 o
  -4   2  12      135.16      143.87     16.47 o
  -3   2  12     1239.64     1135.76     43.10 o
  -2   2  12      943.20      940.02     38.40 o
  -1   2  12      395.77      451.29     26.08 o
   0   2  12       47.11       43.08     17.72 o
   1   2  12      587.57      591.96     32.16 o
   2   2  12      609.10      637.70     38.06 o
   3   2  12        1.22       10.82     23.53 o
 -14   3  12       37.20      -33.44     45.31 o
 -13   3  12       26.33       44.77     22.97 o
 -12   3  12      349.22      357.24     24.40 o
 -11   3  12      456.47      466.32     39.33 o
 -10   3  12      270.55      262.79     45.77 o
  -9   3  12        1.17       -7.33     13.01 o
  -8   3  12      298.76      282.24     19.46 o
  -7   3  12      117.59      113.43     15.25 o
  -6   3  12        1.21      -13.87     12.48 o
  -5   3  12      422.27      423.53     30.32 o
  -4   3  12      232.57      238.70     29.90 o
  -3   3  12       70.60       70.44     15.53 o
  -2   3  12       84.98       73.66     16.33 o
  -1   3  12        4.51       -9.42     15.41 o
   0   3  12      104.45      104.70     18.82 o
   1   3  12       17.46       10.38     20.00 o
   2   3  12       71.75       53.26     22.74 o
 -14   4  12        0.39       -8.97     44.31 o
 -13   4  12        1.31       -9.50     22.24 o
 -12   4  12       53.51       65.81     17.30 o
 -11   4  12       57.85       68.71     16.68 o
 -10   4  12       28.15       13.97     14.68 o
  -9   4  12       21.62       20.60     13.90 o
  -8   4  12       27.54       13.79     13.42 o
  -7   4  12       99.97       86.59     14.80 o
  -6   4  12       24.41       23.85     13.40 o
  -5   4  12       12.58       13.61     13.48 o
  -4   4  12        2.69        1.34     13.62 o
  -3   4  12      298.52      310.12     21.17 o
  -2   4  12       21.78       14.59     15.01 o
  -1   4  12       31.11       34.38     16.43 o
   0   4  12      340.41      338.05     29.77 o
   1   4  12       38.88       38.62     20.75 o
   2   4  12      316.48      383.18     31.20 o
 -14   5  12      114.92      102.98     64.08 o
 -13   5  12       34.42       30.37     23.34 o
 -12   5  12       29.85        7.45     21.07 o
 -11   5  12      176.70      161.49     18.87 o
 -10   5  12      110.85      113.54     16.70 o
  -9   5  12       88.97       90.91     15.99 o
  -8   5  12       38.11       28.52     14.25 o
  -7   5  12        3.02       -5.45     13.26 o
  -6   5  12     1301.84     1159.64     42.85 o
  -5   5  12       70.87      103.69     15.69 o
  -4   5  12      205.37      219.76     18.46 o
  -3   5  12      119.25      108.02     16.59 o
  -2   5  12        0.25      -24.51     15.69 o
  -1   5  12      245.62      249.37     23.37 o
   0   5  12        9.81       25.70     19.18 o
   1   5  12        8.04       -2.21     19.98 o
   2   5  12        5.98       -3.13     21.55 o
 -13   6  12       25.54       54.73     26.93 o
 -12   6  12      290.56      301.00     32.68 o
 -11   6  12       54.61       53.16     23.52 o
 -10   6  12      298.62      316.37     26.75 o
  -9   6  12      195.34      221.39     18.90 o
  -8   6  12      176.63      170.62     17.29 o
  -7   6  12        0.26        1.80     13.64 o
  -6   6  12      344.59      371.86     36.55 o
  -5   6  12      235.20      245.31     26.24 o
  -4   6  12       31.65       42.24     16.11 o
  -3   6  12      259.83      280.52     22.75 o
  -2   6  12      253.91      250.28     24.10 o
  -1   6  12      450.63      469.72     42.89 o
   0   6  12       51.05       40.58     19.67 o
   1   6  12      317.79      396.76     30.37 o
   2   6  12      158.07      141.23     25.26 o
 -13   7  12        9.40      -15.90     25.02 o
 -12   7  12        4.35       18.16     24.30 o
 -11   7  12      472.25      443.91     42.44 o
 -10   7  12      323.29      328.00     40.72 o
  -9   7  12       38.71       54.95     21.87 o
  -8   7  12      398.70      395.90     31.99 o
  -7   7  12     1057.88      964.21     53.08 o
  -6   7  12       41.14       44.40     20.58 o
  -5   7  12        4.65       -0.92     14.87 o
  -4   7  12      912.51      901.51     40.84 o
  -3   7  12     1397.39     1394.71     55.71 o
  -2   7  12       12.65       23.80     17.37 o
  -1   7  12      192.84      215.68     22.81 o
   0   7  12      346.92      345.54     27.67 o
   1   7  12       94.31       87.49     22.62 o
 -12   8  12      649.54      621.98     47.08 o
 -11   8  12      104.07      121.09     26.30 o
 -10   8  12      570.57      564.67     41.28 o
  -9   8  12      750.43      748.88     46.63 o
  -8   8  12      338.76      295.25     28.58 o
  -7   8  12      229.45      220.15     26.28 o
  -6   8  12      555.13      518.52     38.15 o
  -5   8  12      798.91      827.59     48.73 o
  -4   8  12        4.74        1.16     20.79 o
  -3   8  12      889.65      949.63     55.08 o
  -2   8  12     1314.33     1306.80     88.09 o
  -1   8  12       77.03       59.46     19.77 o
   0   8  12       14.55        8.67     19.65 o
   1   8  12      959.81     1033.97     49.62 o
 -12   9  12      117.96      106.78     27.89 o
 -11   9  12      349.84      357.12     35.63 o
 -10   9  12      633.13      675.72     45.20 o
  -9   9  12        0.14       -0.38     20.98 o
  -8   9  12      945.51      882.44     51.17 o
  -7   9  12     1356.24     1393.81     68.97 o
  -6   9  12      121.66      112.91     26.42 o
  -5   9  12       52.80       53.89     22.29 o
  -4   9  12      483.77      458.03     36.29 o
  -3   9  12      939.15      956.78     55.28 o
  -2   9  12        2.84       12.32     23.11 o
  -1   9  12      615.01      698.00     48.23 o
   0   9  12      696.38      711.04     50.82 o
 -11  10  12        5.11       12.16     26.13 o
 -10  10  12      436.84      430.82     36.85 o
  -9  10  12      314.57      268.92     77.52 o
  -8  10  12       34.00       30.04     21.64 o
  -7  10  12       19.06        8.75     21.30 o
  -6  10  12     1111.57     1121.43     59.78 o
  -5  10  12     1045.07     1021.11     56.81 o
  -4  10  12       17.96       17.05     22.02 o
  -3  10  12      173.89      199.25     24.94 o
  -2  10  12      170.38      201.15     19.77 o
  -1  10  12      574.43      647.84     33.21 o
 -10  11  12      409.18      338.31     85.73 o
  -9  11  12       12.29       22.88     22.04 o
  -8  11  12      169.47      118.87     51.00 o
  -7  11  12       73.19       70.66     16.38 o
  -6  11  12      164.54      149.76     17.82 o
  -5  11  12      402.18      428.93     23.07 o
  -4  11  12      434.54      452.04     25.74 o
  -3  11  12      393.52      436.21     25.80 o
  -2  11  12        1.17        6.52     17.12 o
  -8  12  12       68.86       83.15     20.67 o
  -7  12  12       29.50       13.17     15.38 o
  -6  12  12       10.55      -13.41     14.86 o
  -5  12  12      331.45      379.48     32.43 o
  -4  12  12        0.49        3.06     16.08 o
 -13   1  13       89.98       94.20     20.43 o
 -12   1  13      380.83      390.84     43.97 o
 -11   1  13      128.13      120.87     18.74 o
 -10   1  13      293.09      285.50     21.67 o
  -9   1  13      135.98      139.89     20.79 o
  -8   1  13      147.81      170.81     18.49 o
  -7   1  13       89.59       86.45     16.28 o
  -6   1  13       10.94        0.71     14.65 o
  -5   1  13      235.96      252.86     23.70 o
  -4   1  13      286.42      290.78     30.36 o
  -3   1  13        3.56       -4.21     16.07 o
  -2   1  13       69.15       65.12     18.08 o
  -1   1  13       82.55       80.64     19.61 o
   0   1  13       22.88       16.26     19.36 o
 -13   2  13       80.92      106.38     20.58 o
 -12   2  13        0.47       10.30     17.67 o
 -11   2  13       47.18       56.76     16.97 o
 -10   2  13      331.77      322.64     22.55 o
  -9   2  13      287.14      251.97     20.54 o
  -8   2  13      307.70      314.56     21.97 o
  -7   2  13     1364.55     1217.68     45.66 o
  -6   2  13      656.26      610.54     30.52 o
  -5   2  13      324.45      352.36     24.92 o
  -4   2  13      803.81      760.10     35.17 o
  -3   2  13       80.10       80.29     17.66 o
  -2   2  13       58.99       60.46     17.99 o
  -1   2  13        6.86        1.49     17.87 o
   0   2  13      165.30      198.72     30.67 o
 -13   3  13       31.49       26.64     18.53 o
 -12   3  13      506.71      528.37     30.04 o
 -11   3  13      676.98      665.62     33.62 o
 -10   3  13       11.60       18.81     15.82 o
  -9   3  13      477.48      484.64     38.63 o
  -8   3  13     1259.84     1227.74     46.09 o
  -7   3  13      494.63      521.65     29.53 o
  -6   3  13       73.07       62.70     16.38 o
  -5   3  13     1452.73     1343.91     49.54 o
  -4   3  13      492.58      538.28     29.06 o
  -3   3  13        0.22      -12.83     16.15 o
  -2   3  13      384.33      371.05     46.75 o
  -1   3  13      324.40      349.25     30.79 o
   0   3  13      151.73      145.72     24.36 o
 -13   4  13      590.09      631.79     56.52 o
 -12   4  13       38.79       50.29     18.39 o
 -11   4  13      325.94      308.60     41.15 o
 -10   4  13     1246.25     1203.69     46.13 o
  -9   4  13      450.82      493.23     27.18 o
  -8   4  13       46.34       28.06     15.69 o
  -7   4  13     1114.46     1061.29     41.83 o
  -6   4  13     1396.20     1324.62     48.34 o
  -5   4  13        5.71       -5.67     15.27 o
  -4   4  13      345.53      382.17     29.28 o
  -3   4  13     1041.13     1035.83     42.50 o
  -2   4  13      373.26      405.99     26.12 o
  -1   4  13        1.91       -2.48     19.63 o
   0   4  13      509.80      516.89     45.51 o
 -12   5  13      531.48      543.36     69.61 o
 -11   5  13      106.00      117.57     24.00 o
 -10   5  13        2.67       -6.42     15.76 o
  -9   5  13      431.06      435.89     37.68 o
  -8   5  13      862.09      897.27     37.76 o
  -7   5  13      329.35      318.57     43.40 o
  -6   5  13      956.89      938.21     38.59 o
  -5   5  13      219.08      246.83     20.88 o
  -4   5  13       59.67       66.77     17.12 o
  -3   5  13        5.06       30.92     18.24 o
  -2   5  13      965.05      998.88     46.46 o
  -1   5  13      911.32      916.01     45.42 o
   0   5  13      111.54      141.11     24.60 o
 -12   6  13       10.82      -18.73     24.77 o
 -11   6  13      451.56      381.68     63.28 o
 -10   6  13      946.28      914.42     55.17 o
  -9   6  13      131.06      131.00     42.81 o
  -8   6  13       48.16       21.74     21.64 o
  -7   6  13      837.00      881.49     41.51 o
  -6   6  13       98.12      119.35     18.97 o
  -5   6  13      616.94      581.43     33.91 o
  -4   6  13      486.07      516.00     31.99 o
  -3   6  13      504.37      504.38     31.31 o
  -2   6  13      375.80      435.75     29.79 o
  -1   6  13       14.06       18.51     20.30 o
 -11   7  13      356.05      304.24     33.64 o
 -10   7  13        7.58        6.48     23.44 o
  -9   7  13      118.01      129.61     26.22 o
  -8   7  13       79.16       65.69     23.54 o
  -7   7  13       19.76       10.39     22.18 o
  -6   7  13      221.25      237.14     29.31 o
  -5   7  13      512.31      530.56     41.56 o
  -4   7  13       90.65      101.38     26.29 o
  -3   7  13        9.99        7.55     18.43 o
  -2   7  13      207.54      206.38     23.96 o
 -10   8  13       88.89       53.96     33.64 o
  -9   8  13        1.49       19.89     23.30 o
  -8   8  13       41.00       23.73     22.95 o
  -7   8  13       34.61       41.48     34.52 o
  -6   8  13        3.48        5.36     22.86 o
  -5   8  13        6.51      -16.60     22.49 o
  -4   8  13      179.40      234.59     30.60 o
  -3   8  13       47.43       64.63     26.43 o
  -2   8  13        0.30       24.29     25.78 o
  -9   9  13       18.84      -12.91     23.16 o
  -8   9  13       39.68       46.28     23.95 o
  -7   9  13       86.30       99.10     25.38 o
  -6   9  13       41.14       18.41     23.89 o
  -5   9  13       47.88       62.03     25.28 o
  -4   9  13       71.89       66.63     25.97 o
  -7  10  13      114.43      157.77     27.96 o
  -6  10  13      342.02      398.02     48.35 o
 -11   0  14     1507.57     1533.19     80.19 o
 -10   0  14      847.80      784.73     73.91 o
  -9   0  14       73.63       68.28     29.31 o
  -8   0  14     1451.23     1404.69     73.92 o
  -7   0  14      573.13      649.83     47.37 o
  -6   0  14       20.04       -7.11     24.03 o
  -5   0  14      774.95      794.50     53.65 o
  -4   0  14      894.93      953.00     59.23 o
  -3   0  14      312.64      340.03     58.28 o
 -11   1  14        9.03        7.24     18.14 o
 -10   1  14      825.89      792.43     37.74 o
  -9   1  14      552.69      564.33     36.26 o
  -8   1  14       16.89       -0.53     16.85 o
  -7   1  14      267.34      307.83     33.37 o
  -6   1  14      736.97      732.00     35.58 o
  -5   1  14      558.49      621.57     37.17 o
  -4   1  14       35.20       40.81     18.84 o
  -3   1  14      307.29      341.50     26.22 o
 -11   2  14      736.20      764.70     37.56 o
 -10   2  14       46.38       52.61     18.45 o
  -9   2  14        1.81       -5.66     16.78 o
  -8   2  14     1015.02     1001.06     41.83 o
  -7   2  14      420.65      461.97     37.98 o
  -6   2  14       34.25       22.32     17.42 o
  -5   2  14      129.51      127.13     20.31 o
  -4   2  14      369.33      411.41     36.14 o
  -3   2  14        4.72       10.11     18.62 o
 -11   3  14        6.59       -2.53     17.71 o
 -10   3  14       95.61       95.93     19.01 o
  -9   3  14       15.28        5.82     18.73 o
  -8   3  14       69.60       66.23     18.02 o
  -7   3  14       55.50       61.52     19.45 o
  -6   3  14      158.91      170.20     22.00 o
  -5   3  14       70.58       92.26     19.42 o
  -4   3  14       10.73        0.30     18.07 o
  -3   3  14      155.63      153.02     21.95 o
 -10   4  14       34.47       36.46     17.90 o
  -9   4  14        2.02       -2.08     16.81 o
  -8   4  14        4.00       26.16     17.13 o
  -7   4  14        2.64       -7.76     16.69 o
  -6   4  14        0.05      -13.03     16.64 o
  -5   4  14        5.84      -10.50     17.22 o
  -4   4  14        1.28      -16.33     17.53 o
  -9   5  14        1.60        0.24     16.87 o
  -8   5  14       23.91       18.97     17.37 o
  -7   5  14      389.03      379.94     25.43 o
  -6   5  14       74.53      120.63     19.56 o
  -5   5  14       32.29       50.75     20.10 o
  -4   5  14       32.71       29.76     20.16 o
  -8   6  14      370.22      385.62     51.82 o
  -7   6  14       68.73       33.78     25.44 o
  -6   6  14      144.03      120.38     28.07 o
  -5   6  14       46.67       53.98     20.28 o
 
